# Supplementary material for: Analysis of Heterosis and Quantitative Trait Loci for Kernel Shape Related Traits Using Triple Testcross Population in Maize
Source: PLoS One. 2015 Apr 28;10(4):e0124779. doi: 10.1371/journal.pone.0124779 (PMC4412835; doi:10.1371/journal.pone.0124779)
Supplement: S1 Table — (XLSX) [file pone.0124779.s001.xlsx]

## Sheet: S1_Table 
S1_Table. The primer list of insertion/deletion (InDel) and presence/absence variations (PAV) markers anchored in the linkage groups (LGs).
Primer name	Forward	Reverse
InDel1	CTCCTCGCAAGGATCTTCAC	AGCACCGTTTCTCGTGAGAT
InDel2	ACAAGGCCATCATGAAGAGCAGTA	CACGGTCTGGCACACTAACCTTAT
InDel4	GGGTCGTTTAGGGAGGCACCTTTGGT	GCGACAGACAGACAGACAAGCGCATTGT
InDel8	GCGTTATTAAGGCAAGCTGC	ACGTGAAGCAGAGGATCCAT
InDel14	AACATGCACGCTACTTGTGC	TTGTACGCATCTGTTTGTGCT
InDel16	TTGCCGTCCATTCAGGTTTAGG	ATCCGTTCATTGGGAGCTGTG
InDel18	CGTGTTTTACAATACCATGGAAAC	CTTGAGAGACGCCCTGTTTT
InDel20	GAACTCCCCTGAAAAAGGTTC	CCTGATGAATTTTGACAAGCA
InDel21	CCTACTCTCGTCGGTGGTTGG	CGGTACGCAATGTTGTTCATCG
InDel22	GTACTGCATCGTCACGGTATCC	GCTGCTTCCCTCACTGTATCG
InDel23	ACACCTCCGTCAGTCATCTCC	CGACCCTAACGACATCTGTGAC
InDel24	TTCCGCCGTTTAGCAATTTAAG	GGCATTGCACTGGAGATAATTC
InDel27	CCTGCTGATGCTCTAATTGACC	ACGCTGACGAATAGGTGGTATG
InDel29	TGCTTGAAACCGGCGTAACAC	CATCCAGCAGTCGTACACAGTC
InDel32	TTAGGATTCCCACGTATTGCTG	ACCTGGGTTGTCAAAGGATTTC
InDel35	ACGACAGGTCTGCGACTTTCC	CATCCTCCGGCGTCAGGTG
InDel36	TGGGAAACTGGGAGTAAACG	GGCCGATCGTAGAGTGTTGT
InDel37	TGCCGCACTACTATTCTGCT	CCAGGTCTTGTGGATGTGTG
InDel38	GAAACGTCTCTAACACGGTTCTTT	TGCAGGTAATGGTATGCACAA
InDel39	TGTCTGTGTCGACAAAACCTG	TGTGTTGTGCGTGCCTTAAT
InDel41	CGTCGTCGTCTTCGAGTACA	GCCACCTGCATGAACACAT
InDel43	CCCATGTGATTGGTCCACTT	ATCCACAATCCCTGTGGAAA
InDel45	TGGTACCCCAATCCCAATTA	CCTCTGCCGAAAAATAGTTGC
InDel47	ACCCGCGCCATCTACAGAC	CTGTTCGTGGATGAGGAAGCC
InDel51	CCAAGTACGGCGACGCATG	CTGGGCAAAGCATAGAGGGATG
InDel52	ACCCACACCGTTTCGTCTTA	GGTTGTCCACAAAAGATCACG
InDel54	CGTCGCATTGTAGCAGATTG	CATCTGAATGACCCGACAGA
InDel56	ATCCGACTTTAGCCCAACAGG	CCCGCTACGCTTGTTGTGC
InDel58	TGAAAATGAAGCCACCGTTT	TGCGAGAAAGAAAGGACACA
InDel59	CAAGGCCACAAGCTATCTCC	GAGGCGTCTGAGGAACAGAA
InDel61	GGCTCAGGCTACCGCTACTA	GGCACTTTTGCTGCATCATT
InDel67	CATTTGCGAGAGCTGAGGT	GGGATTGGCCACTGAAATC
InDel68	CTGATGGTTTCCGCACTGTC	GCCACACAGGTGTTATTCTTTC
InDel73	TTCACACCAGATTACTGCAACC	CGGCGTTCTCTATAGCGTGA
InDel74	GCCACGACGAGCTGAACTG	CCGAGTTATTGAGCTGGACGTG
InDel76	TCAGTGCAAAAAGGAATCTCAA	TGAACGTCTCCCTTACAATGC
InDel77	ACATCGGTTCTGCTCCTGTC	GCAGCGTTCGTTTACACACT
InDel79	GCTACGTACGACCGATGGAT	GACAGGTGCTGCGAAACC
InDel80	AAAAATGCGTTGATTGGAGTC	GAAGAAAAGGCGGAGGAATC
InDel81	TGCCCAAAAATGTTTCCTGT	GTCAGTGTGCACCGCTTTC
InDel83	TGTGTCTCCCTTTCCGCTTA	TCCATCTGTCCGACACAAAA
InDel84	CCTTGCAAATTGGGATCATT	AACGAGTACCATGCCGAAAC
InDel85	TCTGTCCGACGAGAAACCTC	ATGTCGTTTCATCCAGCAGA
InDel86	TTCTTTTTGGGCAACAGAGG	CTTCTTCGGCAGACTGGTTC
InDel88	AAACAAGGATCTGCCGACTG	TGGCAAAATGAAGCAAAAGA
InDel89	TGACTTGGCGTTCAACAACTTC	AATGGACGGTCTACAGATGCTC
InDel90	CTCGCCTCCTGCTTACATCT	CATCGCCATTAGCACTGATCT
InDel91	CTGCGTCCACAATAAGGTGA	AAAGCGAGGCATGCAATATC
InDel93	AATCTCGAAGGTCGCTGAAA	TAGCAGGCAGGACAGGATCT
InDel95	TCGTCACCTTAGGAGCCTCT	TCTGAATTAAAACAGCAGAACTGG
InDel98	TCCTCTTCGGTGATTCATTG	GATGATGGTCAGCCTCGATT
InDel103	GCTTAGGCGCATTTGACTCT	GTTCGAGTCGTGGAATGGAC
InDel110	TGCCTCAGTTCAGTGTGCTC	ATGTATGGGCTTTGGTTTCG
InDel111	GGTGCCAACAGGTATCCAGTG	ATAGGGTATCGGGTGGGGTTG
InDel112	GCCAAAAGTGATGCCGTTAG	CATGCTCCTAAGCCCTGTTC
InDel113	CAAAGGCACTCTGCCGTAAT	GAAGAAGAGGCGTCGTGATT
InDel116	CGTGGTTGAGGGTTAAGGAA	GATCCTGAAACCACCTGTGC
InDel117	CGGAGAGATCGTCAAAGGAG	CACCTGGCTGAAGATCACCT
InDel118	AGTTCAACACCCCACACACA	AGGATGGTATGCGAAGATGG
InDel122	GACCCTCAGCACCGAATCAAAC	GTCGCCTCTCGCCGTCTC
InDel123	TCGAACACTATTTGAGTTGTTTTT	GGATCAATGATTAGAGACATCCTG
InDel150	GCCTCCCAAGTGCAATATTAAATAGA	AGAGCACAAGAACCACAACAACAA
InDel151	CCGAGACGTGACTCCTAAGC	TGGTGAAGGGGAAGATGAAG
InDel153	TAAAGCTATGATGGCACTTGCAGA	CATATTTGCCTTTGCCCTTTTGTA
InDel154	AAGATTGTATAAATGGCAGCCACG	GAATAAGACCAGACAGCACCGAAC
InDel155	CAATGATTGGAGCCTAACCCCT	ATGATGATCTGCAGAGCCTAGTCC
InDel156	CAGCACCACCCAGTTAACCAC	GGCTCCGATTCACTTGATGC
InDel159	GGAAGAAAAATGTCGACCTGCTC	AACACCTGCTGGATATGGATCACT
InDel164	CATCTTCACCAGCTCCTTGG	GCGTCCTTAAATCGAGACGA
InDel165	CCGGTCTCTGATACCCATTG	TGGTTTACATTATCTCTCGTTCCA
InDel168	GGCGGGAAGATCTCGAAG	CCGGCCCATCTCTCTCTATAC
InDel169	GGCTGGAAGCTGAATCAATC	AGTGGGCTACAACTGGATCG
InDel170	GGTAAGGTGCAGGAGCTACG	GTCCATTCTGAGCGGTTGTT
InDel175	TGCATGGAGATATGCAGAGG	ACGACATGTTTTTCGCACTG
InDel177	TTCCAGACGATGGTGGTCTC	AACACCTTCAGCTGGGTACG
InDel197	GATTTGGTGATGCCTGGTGTTG	AGCTCTGGATGTGAACTCAAGG
InDel199	GCGCCCTAGTATTTTGCTACC	TGATCTCTTTCTACGGTGAAGC
PAV2	AGGCATTCACAGAAAGGGGAAC	TGGTAGTCCACAAAGACAGGTC
PAV7	TTTGCAGCCAGATAGGGTTTCC	CAGCACCAGCCTGTGATTAGC
PAV10	CGCTCGTATTCTTGGCATTCAG	TGCAGCTAGGACATCATCACTC
PAV14	GGAATGGAGCATATGGCACAAG	TGGGTGGATTGACTGAGTTGAG
PAV25	AATCTCCATGACGCCACCACTC	CGCTCTGTAGCTCACGGTCTG
PAV26	GGCAGACCGTGAGCTACAGAG	GGCCGCTCTCGTCCTGAC
PAV40	TCACCAAGCGAACACTCCTTTG	GATTGCACAAGCTCGAGAGTCC
PAV45	TTGCTGCAAAGTCTGGAAGAAG	TGAGCTGAAAGGATGACGAGTC
PAV49	AGACAGGTTCACCGAAGAAGG	ATGTTCATCTCACGTCATAGGC
PAV52	ATGTCGATGCAAGTGCTACTGG	CACGCTTCAAGGGGCCAAAC
PAV54	TTCTCTGCTGTGTGCGGTTTC	GACGAGCTATCATCACCAGGAC
PAV55	TCCCACTCGGTAAAAGCCAAAC	ACCTTTGCTCAATTGCGACAAC
PAV56	GATTACCCACTTGTGCCTTAGC	CTCCACACCAGCAACAAAGATG
PAV58	TCAAGCCAAGCATGTGACTACC	TGCCTCTGTGTGAGCCAATTTG
PAV59	TAGTGTGGTGGACGTGGAATGC	GCGGGAGCCATGCGAGAAG
PAV60	ACGGGAGCAAGAAATCACCATC	TCTCACAACGACAACGAACCAG
PAV62	TTTTGAATCCTCCACCACAACG	GCGACAGTGCTCCTCTCAC
PAV63	CAGTTGAGGCAGAGGCTAATGG	GTAGTTGGCGGCTAGTAACAGG
PAV64	GCAGCCGCCATCCAACAC	GCGTGCATGGTCGTAGCC
PAV70	GCGTTTGGTCCACTTCTATCTC	TGTTGTGAGGCAGGCTCTATG
PAV71	TGCTCCTTTTAGGCAGAACAAC	GTCACACAACTCCAGTACAACG
PAV75	ACAGTTTTCCTTGCTCTTTCCG	CCTTCGTTGTTTCATGCGTTAC
PAV76	TGACGTTGACTGTTGGATGTTG	GGCACTGGACTTCATAGATGTC
PAV77	GGGCTTTCCCATGTGTAGCATC	ATAGTTATGGCCGCCCCTTCAC
PAV78	AGGTTGACGCAATCCACATCC	TAACTTCGCCGCCTCTCCTG
PAV89	CGTCTCTTCAACCCGTACCC	ACACTAGGAATCCGTCGCTTTC
PAV94	CTTCGTGCAAGCTCAGAGTAGG	TGGGAGGAAGGCTGCAAGATC
PAV98	GGCATGTTCCTTCTTGGTATCG	GCTCCAAACAACTCCTCGCTAG
PAV103	GGCACTCCGTCATCTAACATCG	CTGGACCGGACCGCAAGG
PAV111	CGACCGCACTAGACTAGACACC	TAGCCCAGCACGCCAGTTATAG
PAV114	AGGCTGGTGCTAACAGGTAGG	CGACCAAACGAGCGGCTAAG
PAV129	CCCTTAAGAGCGGTGACTATTC	GCAACAAGGGCATTAGGAAAAC
