# Supplementary material for: Analysis of Heterosis and Quantitative Trait Loci for Kernel Shape Related Traits Using Triple Testcross Population in Maize
Source: PLoS One. 2015 Apr 28;10(4):e0124779. doi: 10.1371/journal.pone.0124779 (PMC4412835; doi:10.1371/journal.pone.0124779)
Supplement: S2 Table — "A" and "B" represent the genotype of B73 and Mo17 respectively, and "-" represents the missing genotype. "S1_10096204" represents the single nucleotide polymorphism (SNP) occurred in the position 10096204 on Chromosome 1 of B73 reference genome (V2). The naming format is applicable for other SNPs. (XLSX) [file pone.0124779.s002.xlsx]

## Sheet: S2_Table
S2_Table. The genotyping information of intermated B73 × Mo17 (IBM) recombinant inbred lines (RILs) used for genetic likage group construction. "A" and "B" represent the genotype of B73 and Mo17 respectively, and "-" represents the missing genotype. "S1_10096204" represents the single nucleotide polymorphism (SNP) occurred in the position 10096204 on Chromosome 1 of B73 reference genome (V2). The…
Marker name	Marker type	IBM lines
		Mo001	Mo003	Mo005	Mo007	Mo008	Mo009	Mo010	Mo011	Mo012	Mo013	Mo014	Mo015	Mo016	Mo017	Mo018	Mo019	Mo021	Mo022	Mo023	Mo024	Mo025	Mo026	Mo027	Mo028	Mo029	Mo030	Mo031	Mo032	Mo033	Mo034	Mo035	Mo036	Mo038	Mo039	Mo040	Mo041	Mo042	Mo043	Mo044	Mo045	Mo046	Mo047	Mo048	Mo051	Mo052	Mo054	Mo055	Mo056
InDel1	InDel	A	A	B	A	B	B	A	B	A	-	A	-	A	B	A	A	A	B	B	A	A	A	B	A	B	A	A	A	A	B	-	-	B	-	-	B	B	-	A	A	B	B	B	B	A	B	A	A
InDel2	InDel	B	B	A	B	A	A	A	A	B	-	B	-	B	A	B	B	A	A	A	B	A	A	A	B	A	B	A	A	A	B	-	-	B	-	-	B	A	-	B	A	B	A	B	A	B	A	B	A
InDel4	InDel	B	B	B	B	A	B	B	A	B	-	A	-	A	A	B	A	B	B	B	A	A	A	A	A	A	A	A	B	B	B	-	-	A	-	-	A	B	-	B	B	A	A	B	B	A	B	A	B
InDel8	InDel	B	B	A	B	B	A	B	A	B	-	B	-	A	B	B	B	B	A	A	B	A	B	A	B	A	B	B	A	B	B	-	-	A	-	-	B	A	-	B	B	A	A	B	A	B	B	A	B
InDel14	InDel	B	A	B	A	B	B	A	B	B	-	A	-	A	B	A	A	A	B	B	A	B	A	A	A	B	B	A	B	B	B	-	-	B	-	-	B	A	-	B	A	A	A	-	B	A	B	A	A
InDel15	InDel	A	A	A	A	A	B	-	B	B	-	B	-	B	A	A	A	A	A	A	B	B	A	A	A	A	B	A	B	A	B	-	-	A	-	-	B	B	-	A	B	B	A	B	B	B	B	-	A
InDel16	InDel	A	B	A	B	A	A	A	A	A	-	B	-	B	B	B	B	A	B	B	A	A	B	A	B	B	-	A	A	A	A	-	-	B	-	-	A	B	-	B	B	A	A	-	A	A	A	A	B
InDel18	InDel	A	B	B	B	B	A	A	A	A	-	A	-	A	B	A	B	B	A	A	B	A	B	A	A	B	B	B	B	B	A	-	-	A	-	-	A	B	-	B	B	B	A	A	A	B	B	A	B
InDel20	InDel	A	A	A	B	B	A	B	A	B	-	A	-	A	-	A	B	-	B	B	A	B	B	B	B	B	A	B	B	A	A	-	-	A	-	-	A	B	-	A	A	B	A	-	A	A	A	A	A
InDel21	InDel	A	B	A	B	B	A	A	A	A	-	A	-	-	B	A	A	B	A	A	B	A	B	A	B	A	A	B	B	A	A	-	-	A	-	-	A	B	-	A	A	B	A	-	B	A	A	A	B
InDel22	InDel	A	X	A	A	B	A	A	A	A	-	A	-	B	B	A	A	B	A	A	B	A	B	A	B	A	A	B	B	A	A	-	-	A	-	-	A	B	-	A	A	B	B	-	B	A	B	B	B
InDel23	InDel	A	B	A	A	B	A	B	B	A	-	A	-	B	B	B	A	B	A	A	B	A	A	A	B	B	A	B	A	A	A	-	-	A	-	-	A	B	-	A	A	B	B	-	B	A	A	B	B
InDel24	InDel	A	B	A	A	B	A	B	B	A	-	A	-	A	B	B	B	B	A	A	B	A	A	A	A	B	A	B	A	A	A	-	-	A	-	-	A	B	-	A	A	A	B	B	B	A	A	B	B
InDel27	InDel	A	B	B	B	A	B	A	A	B	-	A	-	A	A	A	A	B	A	A	A	A	B	A	B	B	B	B	B	B	A	-	-	A	-	-	B	A	-	B	B	B	B	-	A	B	B	X	A
InDel29	InDel	A	B	-	B	B	B	B	A	B	-	A	-	B	A	A	A	B	B	B	B	A	B	A	B	B	A	B	B	B	A	-	-	A	-	-	A	B	-	A	B	B	A	-	B	B	B	B	B
InDel32	InDel	A	B	A	A	B	B	A	-	B	-	B	-	A	B	A	-	A	B	B	B	B	B	A	B	A	B	B	B	A	A	-	-	A	-	-	A	A	-	A	B	A	A	-	B	B	B	A	B
InDel35	InDel	B	B	A	B	A	A	A	B	B	-	B	-	B	A	A	B	A	A	A	A	B	A	A	B	A	A	B	B	B	A	-	-	A	-	-	B	-	-	B	A	B	A	-	A	B	A	A	B
InDel36	InDel	A	A	A	B	B	B	B	B	B	-	B	-	B	B	A	A	B	A	A	B	B	A	B	B	A	A	A	B	B	A	-	-	A	-	-	A	A	-	A	A	B	A	-	B	A	A	A	A
InDel37	InDel	A	A	B	A	A	B	A	-	B	-	B	-	B	B	A	A	B	A	A	A	B	A	B	B	B	A	A	B	A	A	-	-	A	-	-	A	A	-	A	A	A	A	-	B	A	A	B	A
InDel38	InDel	A	A	B	A	A	B	A	B	B	-	B	-	B	A	A	A	B	A	A	A	A	A	B	B	B	A	A	B	A	A	-	-	A	-	-	A	A	-	A	B	A	A	-	B	A	A	B	A
InDel39	InDel	A	A	B	A	A	B	B	B	A	-	B	-	B	A	A	A	A	A	A	A	A	B	B	B	B	B	A	B	A	A	-	-	A	-	-	B	B	-	B	B	A	B	A	B	A	A	B	A
InDel41	InDel	A	B	B	A	B	A	A	A	A	-	B	-	B	A	B	A	A	A	A	B	B	A	B	A	A	A	B	B	B	B	-	-	A	-	-	B	B	-	A	B	A	A	A	B	B	A	B	B
InDel43	InDel	A	A	A	A	A	A	A	B	A	-	B	-	B	B	A	A	A	B	B	B	B	A	A	A	A	B	A	B	B	A	-	-	B	-	-	A	B	-	B	B	B	B	-	A	B	A	A	A
InDel44	InDel	A	A	B	A	A	B	A	B	A	-	B	-	B	A	A	B	A	A	A	B	B	A	A	A	A	B	A	A	A	B	-	-	B	-	-	B	A	-	A	B	A	A	A	B	A	A	A	A
InDel45	InDel	A	A	B	B	B	A	A	A	A	-	A	-	A	B	A	A	A	A	A	B	B	B	A	A	A	B	A	A	A	B	-	-	B	-	-	B	A	-	A	B	A	A	-	B	B	A	A	B
InDel47	InDel	B	B	A	B	A	A	A	A	B	-	B	-	B	A	B	B	A	A	A	B	A	A	A	B	A	B	A	A	A	B	-	-	B	-	-	A	A	-	X	A	B	A	X	A	B	A	B	B
InDel51	InDel	A	B	A	B	A	A	A	A	B	-	B	-	B	B	X	A	A	B	X	A	X	A	X	A	X	X	A	B	B	B	-	-	B	-	-	A	A	-	B	A	B	A	A	A	X	B	A	A
InDel52	InDel	A	B	B	B	B	A	A	B	B	-	B	-	B	B	B	A	X	B	B	A	B	A	B	A	B	B	A	B	B	B	-	-	B	-	-	A	A	-	B	B	B	A	X	A	B	B	A	A
InDel54	InDel	B	A	A	B	A	B	B	A	A	-	A	-	B	A	B	B	A	B	B	B	B	B	B	B	B	B	B	B	A	B	-	-	A	-	-	B	B	-	B	A	B	B	B	A	B	B	A	A
InDel56	InDel	B	B	A	B	A	B	A	B	B	-	B	-	A	A	B	A	B	B	B	A	B	B	A	B	A	A	-	B	B	A	-	-	A	-	-	B	-	-	B	B	A	A	A	A	A	A	A	A
InDel58	InDel	B	B	A	B	B	A	A	B	B	-	B	-	A	A	B	A	B	A	A	B	A	B	B	B	A	A	A	B	B	A	-	-	A	-	-	A	B	-	B	A	B	A	A	A	A	B	A	A
InDel59	InDel	B	B	B	B	A	A	A	B	A	-	B	-	A	B	A	B	A	B	B	A	A	B	B	B	A	A	B	A	B	B	-	-	A	-	-	B	B	-	B	A	A	B	B	A	A	B	B	A
InDel61	InDel	B	B	B	A	A	B	A	B	B	-	B	-	B	B	B	B	B	B	B	A	B	A	A	A	B	B	B	B	B	A	-	-	A	-	-	A	A	-	A	B	B	B	B	A	A	A	B	B
InDel62	InDel	A	A	A	A	A	A	A	A	A	-	A	-	A	A	A	A	A	A	A	A	A	A	A	A	A	A	A	A	A	A	-	-	A	-	-	B	A	-	A	A	A	A	A	A	A	A	A	A
InDel63	InDel	B	B	B	A	B	B	B	B	B	-	B	-	A	B	A	A	B	B	B	A	B	A	A	A	B	B	B	B	B	B	-	-	A	-	-	A	A	-	A	A	B	B	A	B	A	B	B	B
InDel64	InDel	A	A	A	B	A	A	B	B	B	-	A	-	A	A	B	B	X	B	B	B	A	A	A	B	X	B	A	B	A	B	-	-	B	-	-	B	A	-	A	A	A	A	-	X	B	B	B	A
InDel67	InDel	A	B	B	B	X	B	A	A	A	-	A	-	B	A	B	A	B	B	B	A	A	A	A	B	X	A	A	A	B	A	-	-	B	-	-	A	A	-	B	A	B	B	B	B	A	A	X	A
InDel68	InDel	A	B	B	B	A	B	A	A	A	-	A	-	B	A	B	A	B	B	B	A	A	A	A	B	B	A	A	A	B	A	-	-	B	-	-	A	A	-	B	A	B	B	B	B	A	A	A	A
InDel70	InDel	A	-	B	B	-	-	A	X	A	-	A	-	A	X	-	X	X	-	X	X	A	B	A	-	B	B	A	A	-	X	-	-	B	-	-	X	-	-	A	X	-	B	-	B	X	X	A	X
InDel71	InDel	A	B	A	B	A	B	A	A	A	-	A	-	B	A	B	A	B	B	A	A	A	B	A	B	B	A	A	A	B	A	-	-	B	-	-	A	-	-	B	A	B	-	B	A	A	A	A	A
InDel73	InDel	A	B	B	B	A	B	B	A	B	-	A	-	A	B	A	-	B	A	X	B	A	B	B	B	B	-	A	A	A	A	-	-	B	-	-	A	A	-	B	A	B	B	B	-	A	A	-	B
InDel74	InDel	A	A	B	A	A	A	A	B	B	-	A	-	A	B	A	B	A	B	B	A	A	A	B	B	B	A	A	B	A	A	-	-	A	-	-	A	A	-	A	A	A	B	B	A	A	B	A	A
InDel76	InDel	A	A	B	A	A	A	B	A	B	-	A	-	A	A	A	A	A	B	B	A	A	A	A	A	A	A	A	B	A	A	-	-	A	-	-	A	A	-	A	A	B	B	-	A	A	B	A	B
InDel77	InDel	A	A	B	B	A	B	B	A	B	-	A	-	A	A	B	A	A	A	A	A	A	B	A	A	B	A	A	A	A	A	-	-	A	-	-	B	B	-	B	A	B	A	A	B	A	B	A	B
InDel78	InDel	A	B	A	A	A	A	A	B	A	-	B	-	A	B	B	B	A	B	B	A	B	B	B	B	A	B	B	A	A	A	-	-	B	-	-	B	B	-	-	A	A	B	X	A	-	A	B	B
InDel79	InDel	B	A	-	B	B	A	B	A	B	-	A	-	A	B	B	A	X	A	-	B	A	X	B	B	A	B	B	B	B	A	-	-	B	-	-	B	B	-	A	A	B	A	B	B	A	A	A	A
InDel80	InDel	B	A	A	A	B	A	B	A	B	-	B	-	A	B	A	A	B	A	A	B	A	B	A	B	B	A	B	B	B	A	-	-	B	-	-	B	B	-	A	B	B	A	B	B	A	B	A	A
InDel81	InDel	B	A	A	A	A	A	B	A	B	-	B	-	A	B	B	A	B	A	A	B	A	B	A	B	B	A	A	B	B	A	-	-	B	-	-	B	A	-	A	B	B	A	A	A	A	A	A	A
InDel83	InDel	B	A	A	B	B	B	B	A	B	-	B	-	B	B	B	A	B	A	A	B	A	B	A	B	A	B	B	B	A	A	-	-	B	-	-	B	-	-	B	A	B	A	-	B	A	B	A	-
InDel84	InDel	B	A	A	B	B	B	B	A	B	-	B	-	B	B	A	A	B	A	A	B	A	B	A	B	A	B	B	B	A	A	-	-	B	-	-	B	A	-	B	A	B	A	B	B	A	A	A	A
InDel85	InDel	A	A	A	B	B	A	A	A	A	-	B	-	B	B	A	A	B	A	A	B	A	B	A	B	A	B	B	B	A	A	-	-	B	-	-	B	A	-	B	A	B	A	B	B	A	A	A	A
InDel86	InDel	B	A	A	A	A	A	A	A	A	-	B	-	B	B	B	A	B	B	B	B	A	B	A	B	A	B	B	B	A	A	-	-	B	-	-	B	A	-	B	A	B	A	X	X	A	A	A	A
InDel88	InDel	A	B	B	A	B	B	B	A	A	-	A	-	B	B	A	A	B	A	A	B	A	A	B	B	A	A	B	B	A	A	-	-	B	-	-	A	A	-	B	B	A	B	-	B	B	A	A	-
InDel89	InDel	A	B	B	A	A	B	B	A	A	-	B	-	B	A	B	A	A	A	A	A	A	A	B	B	A	A	B	A	A	A	-	-	B	-	-	B	A	-	B	B	A	B	B	B	A	A	A	A
InDel90	InDel	A	B	A	B	A	A	A	A	A	-	B	-	A	B	A	B	B	B	B	A	A	A	B	A	X	B	A	A	A	B	-	-	B	-	-	A	A	-	A	A	B	A	X	B	A	A	A	A
InDel91	InDel	B	A	A	B	A	B	A	A	A	-	X	-	B	A	A	B	A	A	A	B	X	X	X	B	X	B	X	X	A	A	-	-	A	-	-	A	A	-	X	B	A	A	A	A	B	X	A	B
InDel93	InDel	B	A	A	B	A	B	B	B	A	-	A	-	A	A	B	A	A	B	B	A	A	A	B	B	A	B	A	A	B	A	-	-	A	-	-	A	B	-	A	A	B	A	A	A	A	A	B	A
InDel95	InDel	B	B	A	B	B	B	B	B	A	-	A	-	B	B	B	B	A	B	B	A	B	A	A	B	A	B	A	B	B	A	-	-	A	-	-	A	-	-	B	A	A	B	A	B	A	A	B	B
InDel98	InDel	A	A	B	A	B	B	A	A	A	-	B	-	A	B	B	A	B	A	A	A	A	B	B	B	A	A	A	A	A	A	-	-	A	-	-	A	A	-	B	B	B	A	X	X	A	A	B	B
InDel100	InDel	B	A	A	B	B	B	A	A	B	-	A	-	B	A	B	A	A	A	A	B	A	A	A	A	A	A	A	B	B	B	-	-	B	-	-	A	B	-	B	B	B	A	-	A	A	A	X	A
InDel103	InDel	A	A	B	A	A	B	B	A	B	-	A	-	A	A	A	B	B	B	B	A	A	A	B	A	A	B	A	A	B	A	-	-	A	-	-	B	B	-	A	B	A	A	A	A	B	A	A	B
InDel107	InDel	A	A	B	A	B	B	A	B	B	-	A	-	B	A	B	B	A	A	A	A	B	A	B	A	X	A	A	A	A	A	-	-	A	-	-	B	B	-	A	A	B	A	A	A	A	A	A	A
InDel110	InDel	B	B	A	A	B	B	B	B	B	-	B	-	A	B	B	B	B	B	B	A	B	A	B	A	B	B	B	B	B	A	-	-	A	-	-	B	B	-	B	B	A	A	X	B	B	B	A	B
InDel111	InDel	B	-	A	A	B	B	B	B	B	-	B	-	A	B	B	A	B	A	A	B	B	A	B	A	A	B	B	B	B	A	-	-	B	-	-	B	A	-	B	A	A	B	B	B	B	B	A	B
InDel112	InDel	B	A	B	B	B	B	A	B	B	-	B	-	B	B	B	A	B	A	A	B	B	A	B	A	A	B	B	B	A	A	-	-	A	-	-	B	A	-	B	B	A	B	B	B	B	B	B	B
InDel113	InDel	B	A	B	B	B	B	A	B	A	-	A	-	B	B	B	A	A	B	B	B	B	A	B	B	B	B	B	B	A	A	-	-	A	-	-	B	A	-	B	B	A	B	A	A	B	B	B	B
InDel116	InDel	A	-	B	A	B	A	A	B	B	-	B	-	A	A	A	B	A	A	A	B	A	B	A	A	A	B	A	A	B	A	-	-	A	-	-	A	A	-	A	A	B	B	B	B	A	A	A	B
InDel117	InDel	A	A	B	A	A	A	A	B	B	-	B	-	A	B	A	B	A	A	A	B	A	A	A	A	A	B	A	A	A	A	-	-	A	-	-	B	A	-	A	A	B	A	-	B	A	B	A	A
InDel118	InDel	A	A	B	A	A	A	A	B	B	-	B	-	A	B	A	B	A	A	A	B	A	A	B	A	A	B	A	B	A	A	-	-	B	-	-	B	A	-	A	A	A	A	-	B	A	B	A	A
InDel122	InDel	B	A	B	A	A	A	B	B	B	-	B	-	A	B	A	B	A	B	B	A	A	A	B	A	B	A	A	B	B	B	-	-	B	-	-	B	B	-	A	A	A	B	B	B	A	B	A	B
InDel123	InDel	A	A	A	B	B	A	B	B	A	-	B	-	B	A	B	B	A	B	B	B	A	A	A	B	B	A	B	B	A	B	-	-	A	-	-	B	A	-	B	B	A	A	X	B	A	B	A	A
InDel124	InDel	B	B	A	B	B	B	A	A	A	-	B	-	A	B	B	B	B	B	B	B	B	A	B	A	A	A	B	B	B	B	-	-	B	-	-	A	B	-	A	A	A	A	X	X	A	A	B	B
InDel150	InDel	B	A	B	-	B	A	B	A	-	-	A	-	-	A	A	A	A	A	A	A	-	B	A	-	B	B	B	B	B	-	-	-	A	-	-	-	A	-	B	-	B	B	B	A	B	B	B	A
InDel151	InDel	B	A	B	-	A	B	B	A	-	-	B	-	-	A	A	A	A	A	A	B	-	B	B	-	B	B	A	B	A	-	-	-	A	-	-	-	B	-	B	-	B	B	B	A	A	A	A	A
InDel153	InDel	A	A	A	-	A	-	B	B	-	-	B	-	-	B	A	-	B	B	B	B	-	B	A	-	A	B	A	B	-	-	-	-	B	-	-	-	B	-	B	-	B	B	A	A	B	B	A	A
InDel154	InDel	B	A	A	-	A	B	B	A	-	-	B	-	-	A	A	B	A	A	B	B	-	-	B	-	B	B	B	B	-	-	-	-	A	-	-	-	B	-	B	-	A	B	-	A	B	B	A	B
InDel155	InDel	B	B	B	-	B	B	-	-	-	-	-	-	-	B	A	A	A	A	B	A	-	B	A	-	B	-	B	-	-	-	-	-	A	-	-	-	-	-	B	-	B	-	B	B	A	-	A	-
InDel156	InDel	B	A	B	-	B	A	B	-	-	-	A	-	-	A	B	A	-	A	B	A	-	A	A	-	-	A	A	B	A	-	-	-	-	-	-	-	A	-	B	-	B	-	B	B	A	A	A	-
InDel158	InDel	A	A	A	-	A	A	A	B	-	-	B	-	-	B	A	B	A	A	B	B	-	B	A	-	B	B	-	B	-	-	-	-	A	-	-	-	A	-	B	-	B	B	B	B	A	B	B	-
InDel159	InDel	B	-	A	-	B	A	A	A	-	-	A	-	-	A	A	B	-	B	B	A	-	A	-	-	A	-	A	B	-	-	-	-	B	-	-	-	-	-	A	-	A	-	A	A	A	-	A	-
InDel160	InDel	B	B	A	-	B	B	A	A	-	-	B	-	-	B	B	B	B	B	B	B	-	A	B	-	A	A	A	B	B	-	-	-	B	-	-	-	B	-	A	-	A	A	A	B	A	A	B	-
InDel164	InDel	B	B	A	A	B	B	B	B	B	-	B	-	A	B	B	A	B	A	A	B	B	A	B	A	A	B	B	B	B	A	-	-	B	-	-	B	A	-	B	A	A	B	B	B	B	B	A	B
InDel165	InDel	A	B	B	B	B	A	A	A	A	-	A	-	A	B	A	B	B	A	A	B	A	B	A	A	B	B	B	B	B	A	-	-	A	-	-	A	-	-	B	B	B	A	A	A	B	B	A	B
InDel166	InDel	B	A	A	A	B	B	A	A	A	-	B	-	A	B	A	A	A	A	A	A	B	A	B	A	B	B	B	B	A	A	-	-	B	-	-	A	A	-	A	B	B	B	A	B	A	A	-	B
InDel168	InDel	B	B	B	B	B	A	A	A	A	-	A	-	A	B	A	B	B	A	A	B	A	B	A	A	B	B	B	B	B	A	-	-	A	-	-	A	B	-	B	B	B	A	A	A	B	B	A	B
InDel169	InDel	B	A	B	B	A	A	B	B	B	-	B	-	B	B	A	B	X	B	B	B	A	A	B	B	A	B	B	B	B	A	-	-	B	-	-	B	A	-	B	A	A	A	A	B	A	B	B	A
InDel170	InDel	A	A	A	B	B	A	B	B	A	-	B	-	B	A	B	B	A	B	B	B	A	A	A	B	B	A	B	B	A	B	-	-	A	-	-	B	A	-	B	B	A	A	A	B	A	B	A	A
InDel174	InDel	B	A	A	A	B	B	A	A	A	-	B	-	A	B	A	A	A	A	A	A	B	A	B	A	B	B	B	B	A	A	-	-	B	-	-	A	A	-	A	B	B	B	A	B	A	A	A	B
InDel175	InDel	A	B	A	A	A	B	B	A	A	-	B	-	A	A	B	B	A	A	A	A	A	A	A	B	A	A	A	A	A	A	-	-	B	-	-	B	A	-	A	B	B	B	B	A	B	A	A	A
InDel177	InDel	B	B	A	B	B	B	B	A	A	-	A	-	B	B	B	B	B	A	A	B	A	A	B	A	B	B	A	A	A	A	-	-	B	-	-	B	A	-	B	B	B	B	B	A	A	B	B	B
InDel178	InDel	B	B	A	B	B	B	A	A	A	-	B	-	A	B	B	B	B	B	B	B	B	A	B	A	A	A	B	B	B	B	-	-	B	-	-	A	B	-	A	A	A	A	A	B	A	A	B	B
InDel197	InDel	B	B	B	A	A	B	A	B	B	-	B	-	B	B	B	B	B	B	B	A	B	A	A	A	B	B	B	B	B	B	-	-	A	-	-	A	A	-	A	B	B	B	B	B	A	A	B	B
InDel199	InDel	B	B	A	A	B	A	A	A	A	-	A	-	B	B	B	A	B	B	B	B	A	B	B	A	A	B	B	B	A	A	-	-	A	-	-	B	A	-	B	B	B	A	B	B	A	A	B	A
PAV2	PAV	-	B	B	B	B	B	B	A	B	-	-	-	-	B	A	B	B	B	B	B	-	B	A	-	B	B	B	B	B	A	B	-	A	-	-	B	B	-	A	B	A	B	A	B	B	B	B	B
PAV3	PAV	-	B	A	A	A	B	A	B	B	-	-	-	-	B	A	B	B	B	B	A	-	A	A	-	B	A	A	B	B	A	B	-	A	-	-	B	A	-	A	A	A	B	A	A	B	A	B	B
PAV4	PAV	-	B	B	A	B	B	B	A	B	-	-	-	-	B	A	B	B	B	B	A	-	A	A	-	B	B	B	B	A	A	B	-	B	-	-	A	A	-	A	A	A	B	A	A	A	A	A	B
PAV5	PAV	-	B	B	B	B	B	B	B	B	-	-	-	-	B	A	B	B	B	B	B	-	A	A	-	B	B	A	B	B	A	B	-	B	-	-	B	A	-	A	A	A	B	B	B	B	A	B	B
PAV7	PAV	-	B	B	B	B	B	B	A	B	-	-	-	-	B	A	A	B	B	B	B	A	B	A	-	B	B	B	B	B	A	B	-	A	-	-	B	B	-	A	B	B	B	B	B	B	B	B	B
PAV10	PAV	-	A	B	A	A	A	B	A	B	-	-	-	-	A	A	A	A	B	B	A	A	B	A	-	A	A	A	B	A	A	A	-	A	-	-	A	A	-	A	B	A	B	B	A	A	B	A	B
PAV14	PAV	-	A	B	B	B	A	B	A	A	-	-	-	-	A	A	A	A	B	B	A	A	A	B	-	B	B	A	B	B	B	A	-	A	-	-	B	B	-	A	B	B	A	B	B	B	B	B	B
PAV23	PAV	-	A	A	A	A	A	A	A	A	-	-	-	-	A	B	A	A	A	A	A	A	B	A	-	A	A	A	A	B	B	A	-	A	-	-	B	A	-	A	A	B	A	B	A	A	A	A	A
PAV25	PAV	-	A	A	B	A	B	B	B	A	-	-	-	-	A	B	B	A	B	B	A	A	A	B	-	A	B	A	A	B	A	B	-	A	-	-	A	B	-	B	B	B	A	B	A	A	A	B	A
PAV26	PAV	-	A	A	B	A	A	B	A	A	-	-	-	-	A	B	A	A	B	B	A	A	A	B	-	A	B	A	A	B	A	B	-	A	-	-	B	B	-	B	B	B	A	B	A	A	A	B	A
PAV30	PAV	-	B	A	A	A	A	B	A	A	-	-	-	-	A	B	A	A	A	B	A	B	A	A	-	B	B	B	B	B	A	A	-	B	-	-	A	A	-	B	A	A	A	A	A	A	A	A	A
PAV32	PAV	-	A	B	B	B	B	B	A	B	-	-	-	-	A	A	A	B	A	A	A	A	A	B	-	B	B	A	B	A	A	B	-	B	-	-	B	B	-	B	A	B	B	B	B	B	B	A	A
PAV36	PAV	-	A	B	B	B	B	B	A	B	-	-	-	-	A	A	A	B	B	A	A	A	A	B	-	B	B	A	B	A	A	B	-	B	-	-	B	B	-	B	B	B	B	B	B	B	B	A	A
PAV40	PAV	-	B	A	B	B	B	B	B	A	-	-	-	-	A	B	A	A	B	B	A	A	A	A	-	A	B	A	A	B	A	B	-	A	-	-	B	B	-	A	A	B	A	B	A	A	A	B	A
PAV41	PAV	-	A	A	B	B	A	A	A	A	-	-	-	-	B	A	B	B	A	B	B	A	B	A	-	B	A	B	B	A	B	B	-	A	-	-	A	B	-	A	A	B	A	B	B	A	A	B	B
PAV42	PAV	-	B	B	A	B	B	B	B	B	-	-	-	-	B	A	B	B	B	B	A	B	A	A	-	B	B	B	B	B	A	B	-	B	-	-	B	A	-	A	A	A	B	B	A	B	A	B	B
PAV45	PAV	-	B	B	B	B	A	B	A	B	-	-	-	-	B	A	A	B	B	B	B	A	B	A	-	B	B	B	B	B	B	B	-	B	-	-	B	B	-	A	B	B	B	B	B	B	B	B	B
PAV47	PAV	-	B	B	A	A	B	B	B	B	-	-	-	-	B	B	B	B	B	B	A	B	B	A	-	B	B	B	B	B	B	B	-	B	-	-	B	B	-	A	B	A	B	B	A	B	A	B	B
PAV48	PAV	-	B	B	B	B	B	B	B	A	-	-	-	-	B	A	B	B	B	B	A	B	B	A	-	B	B	B	B	B	B	B	-	B	-	-	B	A	-	A	A	A	B	B	A	B	A	B	B
PAV49	PAV	-	A	A	B	A	B	B	B	A	-	-	-	-	A	B	A	B	A	A	A	A	A	A	-	A	B	A	A	B	B	B	-	A	-	-	B	B	-	A	B	B	A	A	A	B	A	B	B
PAV51	PAV	-	A	B	B	A	B	B	B	A	-	-	-	-	A	A	A	A	A	A	B	A	B	B	-	B	A	A	B	A	A	A	-	A	-	-	B	A	-	A	B	A	B	A	B	A	B	B	A
PAV52	PAV	-	B	A	B	A	B	B	A	B	-	-	-	-	B	B	A	B	B	B	B	A	B	B	-	A	A	B	A	A	B	B	-	A	-	-	B	B	-	B	B	A	A	B	B	B	B	A	B
PAV54	PAV	-	A	B	B	B	A	B	A	B	-	-	-	-	B	A	A	A	B	B	A	A	A	B	-	B	B	A	B	B	B	A	-	A	-	-	B	B	-	A	A	B	A	B	A	B	B	B	B
PAV55	PAV	-	A	B	B	B	B	B	A	B	-	-	-	-	A	A	A	A	B	B	A	A	A	B	-	B	B	A	B	B	B	A	-	A	-	-	B	B	-	A	A	B	A	B	A	B	B	A	B
PAV56	PAV	-	A	B	B	B	B	B	A	B	-	-	-	-	A	A	A	A	B	B	A	A	A	B	-	B	B	A	B	B	B	A	-	A	-	-	B	B	-	A	A	B	A	B	A	B	B	B	B
PAV58	PAV	-	A	B	A	A	A	A	A	A	-	-	-	-	B	B	B	B	A	A	A	B	B	B	-	B	A	B	B	B	B	A	-	A	-	-	B	B	-	A	B	A	B	A	B	B	B	A	B
PAV59	PAV	-	B	A	A	B	A	B	A	B	-	-	-	-	B	A	B	B	B	B	A	A	A	B	-	B	A	B	B	B	A	B	-	A	-	-	A	A	-	A	B	B	A	A	A	B	B	A	B
PAV60	PAV	-	B	A	A	B	A	B	A	B	-	-	-	-	B	A	B	B	B	B	B	A	A	B	-	B	A	B	B	B	A	B	-	A	-	-	A	A	-	A	B	B	A	A	A	B	B	A	B
PAV61	PAV	-	A	B	A	A	B	B	A	B	-	-	-	-	A	A	B	B	B	B	A	A	A	A	-	A	B	B	A	B	A	A	-	A	-	-	B	B	-	B	B	A	A	A	A	B	B	A	B
PAV62	PAV	-	B	A	A	A	A	B	B	A	-	-	-	-	B	B	A	B	A	A	B	A	A	A	-	B	A	B	A	A	A	B	-	A	-	-	A	B	-	A	A	B	B	B	B	A	A	B	A
PAV63	PAV	-	A	A	B	B	A	B	B	A	-	-	-	-	B	B	B	B	B	B	B	B	B	B	-	B	B	A	A	A	B	B	-	B	-	-	B	B	-	A	A	A	B	B	A	B	B	A	A
PAV64	PAV	-	A	B	A	A	B	A	A	B	-	-	-	-	B	A	A	B	A	A	A	B	A	B	-	B	A	A	B	A	A	A	-	A	-	-	A	B	-	A	A	A	B	A	B	A	A	B	A
PAV69	PAV	-	B	A	B	B	B	B	A	B	-	-	-	-	A	B	B	B	A	A	B	B	B	A	-	B	A	A	B	B	A	A	-	A	-	-	A	A	-	B	B	A	A	B	A	A	A	B	A
PAV70	PAV	-	B	A	A	A	B	B	A	A	-	-	-	-	A	A	B	A	A	A	B	A	A	B	-	A	A	B	B	A	A	A	-	B	-	-	A	A	-	B	B	A	B	B	B	B	B	A	A
PAV71	PAV	-	A	B	B	A	B	A	A	A	-	-	-	-	A	A	B	A	B	B	A	A	A	B	-	B	A	A	A	A	B	A	-	B	-	-	B	B	-	B	A	B	B	B	B	A	A	A	A
PAV72	PAV	-	A	B	B	A	B	A	A	A	-	-	-	-	A	A	B	A	A	B	A	A	A	A	-	A	A	B	A	B	A	B	-	B	-	-	B	B	-	A	B	B	B	A	A	B	A	A	B
PAV75	PAV	-	A	B	B	A	B	B	B	B	-	-	-	-	A	B	A	B	A	A	A	A	A	A	-	B	B	A	B	B	B	B	-	A	-	-	B	B	-	A	B	B	A	A	A	B	B	B	B
PAV76	PAV	-	B	B	B	A	B	B	B	A	-	-	-	-	A	B	A	B	B	A	A	A	B	B	-	A	B	A	A	B	A	B	-	A	-	-	A	B	-	B	B	B	A	A	A	B	A	B	B
PAV77	PAV	-	A	A	B	A	B	B	B	A	-	-	-	-	A	B	A	B	A	A	A	-	B	B	-	A	B	A	A	B	A	B	-	A	-	-	B	B	-	B	B	B	A	A	A	B	A	B	B
PAV78	PAV	-	A	A	A	B	A	B	A	B	-	-	-	-	B	B	B	B	B	B	A	B	B	B	-	A	B	B	B	A	B	B	-	A	-	-	B	B	-	A	A	B	A	A	B	A	A	B	B
PAV89	PAV	-	B	A	B	B	B	A	B	B	-	-	-	-	A	A	A	B	A	A	B	A	B	A	-	B	A	B	B	B	A	B	-	A	-	-	A	A	-	B	B	B	A	B	B	B	B	B	B
PAV90	PAV	-	B	B	A	A	A	A	B	A	-	-	-	-	B	A	B	B	A	A	A	B	A	A	-	B	B	B	B	A	B	A	-	A	-	-	A	A	-	A	B	A	B	B	B	A	A	B	A
PAV93	PAV	-	B	B	B	B	B	B	B	B	-	-	-	-	B	B	A	B	B	B	B	B	B	B	-	B	B	A	B	B	B	B	-	B	-	-	B	B	-	A	B	B	B	B	B	B	B	B	B
PAV94	PAV	-	A	B	A	A	A	A	B	B	-	-	-	-	B	A	A	B	A	A	A	B	A	B	-	B	A	A	A	B	A	A	-	A	-	-	A	A	-	A	A	A	A	A	B	A	A	B	A
PAV98	PAV	-	A	B	A	A	B	B	A	B	-	-	-	-	A	A	B	B	B	B	A	A	A	B	-	A	B	A	A	B	A	A	-	A	-	-	B	B	-	A	B	A	A	A	A	B	A	A	B
PAV100	PAV	-	B	B	B	A	B	B	A	B	-	-	-	-	A	A	B	B	B	B	A	A	A	B	-	A	B	A	B	A	A	B	-	B	-	-	B	B	-	B	A	B	B	B	B	B	B	B	A
PAV103	PAV	-	B	A	B	B	B	B	-	A	-	-	-	-	A	B	B	B	B	B	A	B	B	A	-	A	B	A	B	B	A	A	-	A	-	-	A	B	-	B	B	B	B	B	B	B	B	B	B
PAV104	PAV	-	B	B	B	B	B	B	-	A	-	-	-	-	B	A	B	B	B	B	B	B	B	B	-	B	B	A	B	B	B	B	-	A	-	-	B	B	-	B	B	B	A	A	B	A	B	B	A
PAV105	PAV	-	A	B	B	A	B	B	A	B	-	-	-	-	A	B	A	B	A	A	B	A	A	B	-	B	B	A	B	A	A	B	-	B	-	-	A	B	-	B	A	B	B	B	B	B	B	A	A
PAV111	PAV	-	B	A	B	B	B	B	A	B	-	-	-	-	A	B	B	A	A	A	B	B	B	B	-	A	B	B	B	B	A	A	-	A	-	-	A	A	-	B	B	A	A	B	A	A	A	A	B
PAV112	PAV	-	B	A	A	A	A	A	A	A	-	-	-	-	A	A	B	B	B	B	B	B	A	B	-	A	B	A	A	A	B	A	-	A	-	-	B	B	-	A	B	B	A	B	A	B	A	A	A
PAV114	PAV	-	B	A	A	B	B	A	B	B	-	-	-	-	B	A	B	B	A	A	B	B	B	A	-	A	B	B	B	A	A	B	-	A	-	-	A	A	-	A	B	B	A	B	B	B	B	B	B
PAV117	PAV	-	A	B	B	B	A	B	A	B	-	-	-	-	A	B	A	B	B	A	A	A	A	A	-	B	B	A	B	B	A	B	-	B	-	-	B	B	-	B	B	B	B	B	B	B	B	A	B
PAV120	PAV	-	B	B	B	B	B	B	B	B	-	-	-	-	B	B	B	A	B	B	B	B	B	B	-	B	B	A	B	B	B	B	-	B	-	-	A	B	-	B	B	B	A	B	B	B	B	B	B
PAV129	PAV	-	A	A	B	A	B	B	B	A	-	-	-	-	A	B	B	B	B	A	A	B	B	A	-	B	B	B	A	B	B	B	-	A	-	-	B	B	-	A	B	B	B	A	B	B	B	B	B
PAV130	PAV	-	A	B	B	A	A	B	A	B	-	-	-	-	A	A	A	B	A	A	A	A	A	A	-	B	B	A	B	A	A	B	-	B	-	-	B	B	-	B	A	B	B	B	B	B	B	A	A
PAV132	PAV	-	B	B	B	A	A	B	A	A	-	-	-	-	A	B	A	B	B	B	B	A	A	B	-	A	B	B	B	B	A	A	-	B	-	-	A	A	-	B	A	B	B	B	B	B	A	B	A
S1_10096204	SNP	-	B	A	B	A	A	B	B	A	A	B	B	B	-	-	-	B	A	B	B	A	B	B	B	A	B	B	A	B	B	-	A	A	B	-	A	-	B	A	B	B	A	A	A	B	A	B	B
S1_121544970	SNP	B	A	B	B	-	B	A	A	-	B	B	B	A	A	A	-	B	B	A	A	B	B	B	A	A	B	A	B	B	B	-	B	B	B	B	B	A	B	B	B	A	A	A	-	B	B	A	A
S1_121545002	SNP	A	B	A	A	-	A	B	B	-	A	A	A	B	B	B	-	A	A	B	B	A	A	A	B	B	A	B	A	A	A	-	A	A	A	A	A	B	A	A	A	B	B	B	-	A	A	B	B
S1_126659472	SNP	-	-	B	B	A	B	A	A	B	B	B	B	A	A	A	-	B	B	A	A	B	B	B	A	A	B	A	B	B	B	-	B	B	B	B	B	A	B	B	B	A	A	A	A	B	B	A	A
S1_147895404	SNP	B	A	B	B	-	B	A	A	B	B	B	B	-	A	A	B	B	B	A	A	B	B	B	A	A	B	A	B	B	B	-	B	B	B	B	B	A	B	B	B	A	A	B	A	B	B	A	A
S1_19590912	SNP	B	B	A	A	A	-	-	B	-	B	B	B	-	A	B	-	B	A	A	B	B	-	-	B	A	-	B	B	-	A	-	A	A	B	A	A	A	-	B	-	A	A	A	A	B	A	B	-
S1_196440834	SNP	B	B	B	B	B	A	A	A	-	A	A	B	-	A	A	B	B	B	A	A	A	-	A	A	B	A	A	A	B	A	-	B	A	A	A	B	B	A	-	A	B	A	-	B	-	A	B	A
S1_235909625	SNP	-	A	B	A	B	A	B	B	-	B	B	B	-	B	-	-	B	B	B	B	B	A	B	A	A	A	A	A	A	B	-	A	B	B	A	A	-	A	A	A	A	A	A	A	-	A	A	B
S1_235909649	SNP	-	A	B	A	B	A	B	B	-	B	B	B	-	B	-	-	B	B	B	B	B	A	B	A	A	A	A	A	A	B	-	A	B	B	A	A	-	A	A	A	A	A	A	A	-	A	A	B
S1_246722353	SNP	A	B	A	B	A	B	-	A	B	A	A	A	A	A	A	A	A	B	A	A	A	B	A	B	B	B	B	B	B	A	-	B	A	A	B	B	B	B	A	B	B	B	B	-	-	B	A	A
S1_246722368	SNP	A	B	A	B	A	B	-	A	B	A	A	A	A	A	A	A	A	B	A	A	A	B	A	B	B	B	B	B	B	A	-	B	A	A	B	B	B	B	A	B	B	B	B	-	-	B	A	A
S1_259930577	SNP	-	A	-	A	B	-	-	B	A	A	B	A	-	B	B	B	B	A	A	A	B	A	B	A	A	B	A	-	A	B	-	B	B	B	A	B	A	A	B	A	A	-	-	A	A	A	B	A
S1_267544897	SNP	A	B	A	B	A	B	B	A	B	-	A	B	A	-	A	-	A	B	B	B	-	B	A	B	B	A	B	B	B	A	-	A	A	A	B	A	B	B	B	B	B	A	B	B	B	B	A	B
S1_275249380	SNP	A	-	A	B	-	B	A	A	B	A	B	B	B	B	B	-	A	A	B	B	B	B	A	B	B	A	-	B	B	A	-	A	A	A	B	A	A	B	B	B	B	A	-	B	-	B	A	B
S1_276691715	SNP	A	B	A	B	-	-	A	A	B	A	B	B	-	B	-	A	A	A	B	B	B	-	A	B	B	A	B	B	B	A	-	A	A	A	B	-	A	B	B	B	B	A	B	B	B	B	A	B
S1_282899897	SNP	B	A	B	A	-	A	A	-	A	B	B	A	B	B	-	B	B	B	A	A	A	A	B	A	B	A	A	-	B	B	-	B	B	B	B	-	B	A	B	A	A	B	A	A	A	A	A	A
S1_286360060	SNP	A	-	A	A	B	B	A	A	B	A	B	B	-	B	A	-	A	A	B	B	B	B	A	B	A	B	B	-	A	A	-	-	A	A	B	A	A	B	A	B	B	A	B	B	-	B	-	B
S1_291790430	SNP	-	A	B	A	-	B	B	B	A	A	A	A	A	A	B	-	A	A	A	A	A	A	B	A	B	A	A	A	B	B	-	B	B	B	A	B	B	A	A	A	B	B	B	A	A	A	B	B
S1_29254949	SNP	-	A	B	A	B	B	B	B	B	B	A	A	A	A	A	-	B	A	A	B	B	A	B	-	A	A	B	B	B	B	-	B	A	B	B	B	A	B	A	A	B	B	-	B	B	B	B	A
S1_294729082	SNP	-	A	A	B	-	A	A	B	B	B	B	B	-	B	A	B	B	B	B	B	B	A	B	B	B	B	A	B	A	A	-	A	-	A	B	-	A	B	B	A	A	A	-	B	B	B	-	A
S1_52921116	SNP	A	B	A	A	-	A	B	A	B	A	A	A	A	-	A	B	A	B	A	B	A	A	B	-	B	A	B	-	-	A	-	B	A	B	B	A	A	A	-	B	B	A	-	A	B	A	A	B
S1_58739851	SNP	A	A	A	A	B	A	B	A	B	A	A	A	A	B	A	B	A	B	A	A	B	B	B	B	B	A	B	-	A	A	-	B	A	B	B	A	A	A	A	A	B	A	A	-	A	A	A	A
S1_8355740	SNP	A	-	A	B	A	A	B	A	A	A	B	B	B	A	B	-	A	A	A	B	A	B	B	-	A	A	B	-	A	A	-	A	A	B	A	A	B	A	A	-	B	A	-	A	B	A	B	B
S1_9526267	SNP	-	B	A	B	A	-	B	-	A	A	B	B	B	A	B	B	B	A	B	B	A	B	B	B	A	A	B	A	B	B	-	A	A	B	A	A	A	A	A	B	B	A	-	A	B	A	B	B
S2_10387085	SNP	B	-	B	A	B	-	A	A	A	A	A	B	A	A	B	-	A	A	B	A	A	A	B	A	B	A	B	A	A	B	-	B	A	B	A	A	A	B	A	B	B	A	B	B	A	B	A	-
S2_109577790	SNP	A	A	B	A	-	B	B	B	-	B	A	B	A	B	A	-	B	B	B	A	-	B	B	A	B	-	-	B	A	A	-	B	A	A	B	B	B	B	-	B	B	B	-	B	A	B	A	A
S2_1462824	SNP	B	-	B	A	A	A	A	A	A	B	B	B	A	B	A	A	A	A	A	B	B	B	B	A	A	A	B	B	A	A	-	B	A	A	B	-	A	A	A	A	A	A	B	B	A	A	B	A
S2_167847753	SNP	A	-	-	A	-	B	A	B	-	B	A	B	A	A	B	-	A	B	B	B	-	-	B	A	B	A	B	-	A	-	-	B	A	B	B	B	-	B	-	B	A	B	A	A	A	B	-	B
S2_194358399	SNP	B	-	A	B	B	-	B	A	B	A	B	A	B	A	B	-	B	A	A	A	B	B	A	A	A	B	A	-	B	B	-	A	B	B	A	B	B	B	B	A	B	A	-	A	B	A	B	A
S2_198407355	SNP	-	A	B	A	-	-	A	A	A	B	A	B	A	B	A	-	B	B	B	B	A	A	A	B	A	B	B	A	A	B	-	B	-	A	B	B	-	B	-	B	A	B	A	B	B	B	A	B
S2_198407373	SNP	-	A	B	A	-	A	A	A	A	B	A	B	A	B	A	-	B	B	B	B	A	A	A	B	A	B	B	A	A	B	-	B	A	A	B	B	-	B	A	B	A	-	A	B	B	B	A	B
S2_214947749	SNP	B	-	B	B	B	-	A	A	B	A	B	B	A	B	-	-	B	B	A	A	A	A	B	A	B	B	B	B	B	-	-	A	B	A	-	B	A	A	-	B	B	A	-	A	B	B	A	A
S2_218638586	SNP	A	A	A	A	A	-	A	A	A	B	B	A	B	A	B	-	A	A	B	B	B	B	A	B	A	A	B	A	A	A	-	-	B	B	A	B	B	B	B	B	A	B	A	B	A	A	B	A
S2_28894327	SNP	A	A	-	A	A	-	A	B	A	B	B	A	-	A	A	B	A	A	B	B	-	A	A	A	A	B	A	A	A	B	-	A	B	A	A	B	A	B	A	B	A	A	A	B	A	-	A	A
S2_3410285	SNP	A	A	A	B	A	A	B	B	-	A	B	A	-	A	A	-	B	B	B	A	A	B	A	B	B	B	A	B	B	B	-	B	B	B	A	A	B	A	B	B	B	B	-	-	B	B	A	A
S2_3410333	SNP	B	B	B	A	B	B	A	A	-	B	A	B	-	B	B	-	A	A	A	B	B	A	B	A	A	A	B	A	A	A	-	A	A	A	B	B	A	B	A	A	A	A	-	-	A	A	B	B
S2_3410336	SNP	A	A	A	B	A	A	B	B	-	A	B	A	-	A	A	-	B	B	B	A	A	B	A	B	B	B	A	B	B	B	-	B	B	B	A	A	B	A	B	B	B	B	-	-	B	B	A	A
S2_4580503	SNP	A	-	A	B	-	A	B	B	-	A	B	A	B	B	A	B	B	B	B	B	B	B	A	B	-	-	A	B	B	A	-	B	B	B	A	A	B	A	B	B	B	B	-	A	B	B	A	A
S2_6151843	SNP	B	B	B	A	-	B	B	A	B	A	A	B	A	A	-	-	A	A	A	A	A	B	B	B	B	A	B	A	A	B	-	B	A	B	B	B	A	B	A	A	A	A	-	B	A	A	B	B
S2_79769999	SNP	-	-	B	A	-	B	B	B	A	B	A	B	A	B	A	-	B	B	B	-	-	B	B	A	B	A	-	B	A	A	-	B	A	A	B	B	B	B	-	B	B	B	-	B	A	B	A	A
S3_147594616	SNP	B	B	-	B	B	A	A	B	B	B	B	A	-	A	B	-	B	A	B	-	A	B	B	B	A	-	A	-	B	A	-	B	A	B	B	A	B	B	B	A	-	A	-	A	-	A	A	A
S3_178004783	SNP	B	A	A	B	B	-	B	B	A	B	B	B	B	B	A	-	A	A	B	B	B	-	A	A	B	A	B	B	A	B	-	B	A	B	A	A	-	B	B	A	A	A	A	B	A	B	A	A
S3_186071755	SNP	B	-	B	A	-	-	A	A	A	A	B	A	-	-	A	-	B	A	A	B	B	A	A	B	A	A	B	B	B	A	-	B	B	B	A	B	B	A	B	B	B	A	-	B	B	A	A	B
S3_186844182	SNP	B	B	B	A	B	-	A	A	-	-	B	A	B	-	A	B	B	A	A	B	B	A	B	B	A	A	B	B	B	A	-	B	-	B	A	B	B	A	B	B	B	A	A	B	B	A	A	B
S3_188926808	SNP	A	A	B	-	A	-	A	B	A	B	A	B	-	B	B	-	A	B	B	A	A	-	A	B	B	B	A	A	A	B	-	A	A	A	B	B	A	A	A	A	B	B	-	-	-	B	B	A
S3_199961766	SNP	B	A	B	A	-	B	A	B	A	-	A	B	A	-	A	B	A	B	A	A	A	B	B	B	A	A	A	A	B	B	-	A	A	A	B	B	-	A	B	-	A	B	-	A	A	B	B	A
S3_202932685	SNP	B	-	B	A	B	A	A	B	-	A	A	A	-	-	A	A	A	B	A	A	A	B	B	A	A	A	B	A	B	B	-	A	A	B	B	B	-	B	B	-	A	B	-	A	B	B	B	A
S3_204994023	SNP	B	B	B	B	B	B	B	B	B	B	B	B	B	B	B	B	A	B	B	B	B	B	B	B	B	B	B	B	B	B	-	B	B	B	B	B	-	B	B	B	B	B	B	B	B	B	B	B
S3_221581517	SNP	-	A	B	B	-	A	B	A	B	B	A	A	A	A	-	A	A	B	A	B	A	B	A	B	A	A	A	A	B	B	-	B	B	B	A	B	-	-	A	A	B	A	-	A	B	B	A	B
S3_9948462	SNP	A	B	B	A	-	A	A	B	B	B	A	A	-	B	B	-	A	B	A	A	A	A	A	A	A	A	-	A	B	B	-	B	B	A	B	A	A	B	A	B	-	A	A	B	A	A	A	A
S4_153520812	SNP	B	A	B	-	B	A	B	B	A	A	B	B	A	B	A	-	B	A	A	B	B	A	B	A	A	B	B	A	B	B	-	A	A	-	B	B	A	B	A	B	B	A	-	B	-	B	B	B
S4_158561435	SNP	-	A	B	A	B	A	A	B	A	A	B	B	A	A	B	-	A	B	A	B	B	B	B	A	A	-	B	A	-	B	-	A	A	-	B	A	A	-	A	A	A	A	-	B	B	B	B	A
S4_158561436	SNP	-	A	B	A	B	A	A	B	A	A	B	B	A	A	B	-	A	B	A	B	B	B	B	A	A	-	B	A	-	B	-	A	A	-	B	A	A	-	A	A	A	A	-	B	B	B	B	A
S4_158561442	SNP	-	B	A	B	A	B	B	A	B	B	A	A	B	B	A	-	A	A	B	A	A	A	A	B	B	-	A	B	-	A	-	B	B	-	A	B	B	-	B	B	B	B	-	A	A	A	A	B
S4_158561470	SNP	-	A	B	A	B	A	A	B	A	A	B	B	A	A	B	-	A	B	A	B	B	B	B	A	A	-	B	A	-	B	-	A	A	-	B	A	A	-	A	A	A	A	-	B	B	B	B	A
S4_177434390	SNP	A	B	B	B	A	B	B	-	B	B	A	A	A	B	B	-	B	A	B	B	A	-	B	B	B	A	A	-	A	A	-	B	B	A	A	A	A	A	B	A	B	B	-	A	A	B	A	B
S4_177434395	SNP	A	B	B	B	A	B	B	-	B	B	A	A	A	B	B	-	B	A	B	B	A	-	B	B	B	A	A	-	A	A	-	B	B	A	A	A	A	A	B	A	B	B	-	A	A	B	A	B
S4_18581648	SNP	-	A	B	B	B	B	-	B	A	B	A	A	B	-	A	-	A	A	B	A	A	B	A	A	B	A	A	-	B	A	-	-	A	A	A	B	A	A	B	B	B	B	-	B	A	A	A	B
S4_22558097	SNP	A	-	-	A	A	-	A	A	A	A	A	A	A	A	A	-	B	A	A	-	A	A	A	A	A	A	A	A	A	A	-	A	A	A	A	A	A	B	A	A	A	A	A	A	A	A	B	A
S4_237390755	SNP	A	-	B	A	A	A	A	B	A	A	B	A	B	B	A	-	A	A	B	A	B	B	B	B	B	B	B	-	A	A	-	A	B	A	A	-	B	B	A	A	B	B	A	A	B	A	B	B
S4_237390758	SNP	B	-	A	B	B	B	B	A	B	B	A	B	A	A	B	-	B	B	A	B	A	A	A	A	A	A	A	-	B	B	-	B	A	B	B	-	A	A	B	B	A	A	B	B	A	B	A	A
S4_238121332	SNP	B	B	B	B	B	A	B	A	B	B	A	B	-	A	B	-	A	A	B	A	A	A	A	A	A	A	A	B	-	B	-	B	A	B	-	-	A	A	B	B	A	A	B	B	A	A	A	A
S4_238275467	SNP	A	A	A	A	A	-	A	B	A	-	B	A	-	B	A	B	B	B	A	B	B	B	B	B	B	B	B	A	B	A	-	A	B	B	A	B	-	B	A	A	B	B	A	A	B	B	B	B
S4_240467004	SNP	A	-	A	A	A	A	A	B	A	A	B	A	A	-	B	-	B	B	A	A	B	B	B	B	A	B	B	A	A	A	-	B	B	A	A	B	-	A	A	A	A	B	-	A	B	A	B	-
S4_31674599	SNP	A	-	A	A	A	A	A	A	A	A	A	A	A	A	A	-	B	A	A	A	A	A	A	A	A	A	A	-	A	A	-	-	A	A	A	A	A	B	A	A	A	A	A	A	A	A	B	A
S4_35551940	SNP	-	B	-	B	A	B	A	A	A	B	A	B	B	A	B	-	A	B	B	A	A	A	A	B	A	A	A	A	B	A	-	A	A	-	A	A	A	A	A	B	B	B	B	B	-	A	A	B
S4_59258071	SNP	B	A	A	A	-	A	-	B	B	A	B	B	A	-	A	-	B	A	A	B	B	B	B	A	A	B	B	B	A	B	-	B	A	-	B	B	B	B	A	B	A	A	-	A	B	B	A	B
S4_62309490	SNP	A	-	B	B	-	B	A	A	A	B	A	A	B	A	B	-	A	B	B	A	A	A	A	B	B	-	A	A	B	A	-	A	B	-	A	A	A	A	B	A	B	B	-	B	A	A	B	A
S4_65828714	SNP	B	A	A	A	B	A	B	B	B	A	B	B	-	-	A	-	A	A	A	B	B	B	B	A	A	B	B	B	A	B	-	B	A	-	B	B	-	A	A	B	A	A	A	A	B	-	A	B
S4_67144530	SNP	A	B	B	B	A	B	A	A	A	B	A	A	-	A	B	-	B	B	B	A	A	A	A	B	B	A	A	-	B	A	-	A	B	-	A	A	A	B	B	A	B	B	B	B	A	A	A	A
S4_69842356	SNP	A	B	-	B	A	B	A	A	A	-	A	A	B	A	B	-	A	B	B	A	A	A	A	B	B	A	A	A	B	A	-	A	B	-	A	A	A	A	B	A	B	B	B	-	A	A	A	A
S5_144887426	SNP	A	B	B	B	-	B	B	B	B	-	A	B	A	A	A	-	A	A	A	A	B	A	B	A	B	A	A	-	B	B	-	A	A	B	A	A	B	A	A	B	A	B	B	B	B	B	A	B
S5_144887473	SNP	A	B	B	B	-	B	B	B	B	-	A	B	A	A	A	-	A	A	A	A	B	A	B	A	B	A	A	-	B	B	-	A	A	B	A	A	B	A	A	B	A	B	B	B	B	B	A	B
S5_1531780	SNP	A	A	B	A	-	A	A	A	A	A	B	A	B	B	A	-	B	A	B	A	B	A	B	A	B	A	A	B	B	B	-	B	A	B	B	B	B	A	A	B	A	B	A	B	-	B	A	B
S5_167943364	SNP	A	A	B	B	A	-	B	B	-	A	B	B	A	A	A	B	A	A	A	A	B	A	A	B	B	A	A	A	B	B	-	A	B	A	A	A	B	A	A	A	A	B	B	-	B	B	A	B
S5_174619841	SNP	-	-	A	A	-	A	B	A	A	A	A	A	B	B	B	A	A	A	A	B	A	A	-	B	A	A	B	B	A	A	-	A	B	B	A	B	A	-	B	B	B	A	B	B	B	B	B	A
S5_182772290	SNP	A	A	A	A	-	B	B	A	A	A	A	A	-	B	B	A	A	-	A	B	A	A	B	B	A	A	A	B	A	A	-	B	B	B	A	B	A	B	B	-	A	B	B	B	B	A	B	A
S5_186840918	SNP	B	A	A	B	A	A	A	B	-	B	B	B	-	A	B	B	A	B	A	A	B	B	A	A	B	B	A	A	B	B	-	B	A	A	B	B	-	A	A	A	B	A	-	-	A	B	B	B
S5_186840948	SNP	A	B	B	A	B	B	B	A	-	A	A	A	-	B	A	A	B	A	B	B	A	A	B	B	A	A	B	B	A	A	-	A	B	B	A	A	-	B	B	B	A	B	-	-	B	A	A	A
S5_189772004	SNP	B	A	B	B	A	A	A	B	-	B	B	B	-	B	-	-	B	B	A	A	B	B	A	A	B	B	A	A	B	B	-	A	A	A	B	B	B	A	A	A	B	A	-	A	A	B	B	B
S5_19675795	SNP	A	B	B	A	A	-	A	B	A	A	B	B	B	A	B	-	A	B	B	A	B	A	A	A	A	B	A	A	A	B	-	A	B	B	A	A	A	-	B	A	A	B	B	B	B	-	B	B
S5_200685215	SNP	A	-	B	A	A	B	B	-	A	A	B	A	B	A	B	-	A	A	B	A	A	A	B	B	A	A	B	A	A	A	-	-	B	B	A	B	A	B	B	B	A	B	-	B	A	A	A	A
S5_200685219	SNP	A	-	B	A	A	B	B	-	A	A	B	A	B	A	B	-	A	A	B	A	A	A	B	B	A	A	B	A	A	A	-	-	B	B	A	B	A	B	B	B	A	B	-	B	A	A	A	A
S5_200685249	SNP	A	-	B	A	A	B	B	-	A	A	B	A	B	A	B	-	A	A	B	A	A	A	B	B	A	A	B	A	A	A	-	-	B	B	A	B	A	B	B	B	A	B	-	B	A	A	A	A
S5_203210150	SNP	B	-	B	B	B	A	-	B	B	B	A	B	B	B	A	-	B	B	A	B	B	B	A	A	B	B	-	-	A	B	-	A	A	A	-	A	A	B	B	-	A	A	A	-	A	B	B	B
S5_203210167	SNP	B	-	B	B	B	A	A	B	B	B	A	B	B	B	A	-	B	B	A	B	B	B	A	A	B	B	-	-	A	B	-	A	A	A	-	A	A	B	B	A	A	A	A	-	A	B	B	B
S5_203210193	SNP	B	-	B	B	B	A	A	B	B	B	A	B	B	B	A	-	B	B	A	B	B	B	A	A	B	B	-	-	A	B	-	A	A	A	-	A	A	B	B	A	A	A	A	-	A	B	B	B
S5_205362487	SNP	A	B	A	A	A	-	B	A	-	A	B	A	A	A	B	B	A	A	B	-	A	A	A	B	A	A	A	A	A	A	-	B	B	A	A	B	A	A	A	B	B	B	B	A	-	A	A	A
S5_205362490	SNP	A	B	A	A	A	-	B	A	-	A	B	A	A	A	B	B	A	A	B	-	A	A	A	B	A	A	A	A	A	A	-	B	B	A	A	B	A	A	A	B	B	B	B	A	-	A	A	A
S5_212169454	SNP	-	A	A	B	A	-	A	A	A	A	B	B	A	A	A	-	B	B	A	A	A	A	B	-	B	B	A	-	-	B	-	A	B	A	B	A	A	A	-	A	B	B	B	A	A	A	A	A
S5_212169455	SNP	-	A	A	B	A	-	A	-	A	A	B	B	A	A	A	-	B	B	A	A	A	A	B	A	B	B	A	-	A	B	-	A	B	A	B	A	A	A	-	A	B	B	B	A	A	A	A	A
S5_212169457	SNP	-	A	A	B	A	-	A	-	A	A	B	B	A	A	A	-	B	B	A	A	A	A	B	A	B	B	A	-	A	B	-	A	B	A	B	A	A	A	-	A	B	B	B	A	A	A	A	A
S5_212169465	SNP	-	A	A	B	A	-	A	-	A	A	B	B	A	A	A	-	B	B	A	A	A	A	B	A	B	B	A	-	A	B	-	A	B	A	B	A	A	A	-	A	B	B	B	A	A	A	A	A
S5_214075225	SNP	A	B	-	A	-	B	A	B	B	B	-	A	-	B	A	A	A	B	B	B	B	A	A	B	B	A	B	B	B	A	-	B	A	A	A	A	B	B	B	B	A	A	A	B	B	B	B	B
S5_214075234	SNP	B	A	-	B	-	A	B	A	A	A	-	B	-	A	B	B	B	A	A	A	A	B	B	A	A	B	A	A	A	B	-	A	B	B	B	B	A	A	A	A	B	B	B	A	A	A	A	A
S5_214075260	SNP	B	A	-	B	-	A	B	A	A	A	-	B	-	A	B	B	B	A	A	A	A	B	B	A	A	B	A	A	A	B	-	A	B	B	B	B	A	A	A	A	B	B	B	A	A	A	A	A
S5_2601110	SNP	-	B	B	B	-	B	B	B	B	B	A	A	A	A	A	-	A	B	A	B	A	-	A	B	A	B	A	A	A	B	-	A	-	A	A	B	A	B	B	A	B	B	B	A	B	A	A	A
S5_2601163	SNP	-	B	B	B	-	B	B	B	B	B	A	A	A	A	A	-	A	B	A	B	A	-	A	B	-	B	A	A	A	B	-	A	-	A	A	B	A	B	B	A	B	B	B	A	B	A	A	A
S5_46262035	SNP	A	B	A	A	A	A	A	B	A	A	A	B	A	A	A	-	A	B	A	A	B	A	B	A	-	B	B	A	A	B	-	A	A	B	-	A	-	B	A	A	A	B	A	A	B	A	A	B
S5_49827105	SNP	B	A	B	B	B	B	B	A	B	B	B	A	B	B	B	A	B	A	B	B	A	B	A	B	-	A	A	B	B	A	-	B	B	A	B	B	B	A	B	B	B	A	-	B	-	B	B	A
S5_49827106	SNP	B	A	B	B	B	B	B	A	B	B	B	A	B	B	B	A	B	A	B	B	A	B	A	B	-	A	A	B	B	A	-	B	B	A	B	B	B	A	B	B	B	A	-	B	A	B	B	A
S5_53078437	SNP	B	A	A	B	B	B	B	A	B	A	B	A	-	B	B	A	B	A	B	B	A	B	A	B	B	A	A	B	B	A	-	B	B	A	B	B	-	A	B	B	B	A	B	B	A	B	A	A
S5_5637857	SNP	-	A	A	A	-	-	B	B	-	A	B	A	A	B	B	-	B	B	A	A	B	A	B	A	A	-	A	-	B	A	-	B	B	-	B	A	B	B	A	B	A	A	-	B	B	B	B	A
S5_56902060	SNP	B	A	-	B	B	B	B	A	B	A	B	-	-	B	B	-	B	A	B	B	A	B	A	B	-	A	A	B	A	A	-	B	B	A	B	B	A	A	B	B	B	A	-	-	A	B	A	A
S5_56902062	SNP	B	A	-	B	B	B	B	A	B	A	B	-	-	B	B	-	B	A	B	B	A	B	A	B	-	A	A	B	A	A	-	B	B	A	B	B	A	A	B	B	B	A	-	-	A	B	A	A
S5_56902078	SNP	B	A	-	B	B	B	B	A	B	A	B	-	-	B	B	-	B	A	B	B	A	B	A	B	-	A	A	B	A	A	-	B	B	A	B	B	A	A	B	B	B	A	-	-	A	B	A	A
S5_69448377	SNP	A	B	B	A	-	-	A	B	A	-	A	A	A	A	B	-	A	B	A	A	B	A	B	A	B	A	A	A	B	B	-	A	A	B	A	A	B	B	A	B	A	B	A	A	B	B	B	B
S5_75886672	SNP	B	A	A	B	B	-	B	A	B	B	B	B	B	B	A	-	B	A	B	B	A	B	A	B	A	B	B	B	A	A	-	B	B	A	B	B	A	B	B	A	-	A	B	B	A	A	A	A
S5_93516173	SNP	A	B	B	B	A	B	B	B	-	-	A	B	A	A	B	B	A	A	A	A	B	A	B	A	B	A	A	A	B	B	-	A	A	B	A	A	B	A	A	B	A	B	-	A	B	B	A	B
S6_128522753	SNP	-	B	-	B	-	B	B	B	A	A	A	A	-	B	B	B	B	B	A	A	B	A	A	B	A	-	A	-	B	A	-	B	A	B	B	A	B	A	B	B	A	B	A	B	A	B	A	A
S6_87119784	SNP	B	A	-	B	-	B	B	B	-	A	A	A	B	A	B	A	A	A	A	-	A	A	B	B	A	B	A	A	B	A	-	B	A	B	B	A	B	A	B	B	B	A	A	A	B	A	B	B
S6_87119786	SNP	B	A	-	B	-	B	B	B	-	A	A	A	B	A	B	A	A	A	A	-	A	A	B	B	A	B	-	A	B	A	-	B	A	B	B	A	B	A	-	B	B	A	A	A	B	A	B	B
S7_127249125	SNP	-	A	B	B	A	B	A	-	A	B	A	A	B	A	A	-	A	-	A	A	A	A	A	A	A	A	A	A	B	A	-	A	B	A	B	A	B	A	A	B	A	A	A	A	-	A	A	B
S7_127249135	SNP	-	B	A	A	B	A	B	-	B	A	B	B	A	B	B	-	B	-	B	B	B	B	B	B	B	B	B	B	A	B	-	B	A	B	A	B	A	B	B	A	B	B	B	B	-	B	B	A
S7_130784233	SNP	A	A	-	A	A	B	A	A	A	B	A	A	A	A	A	-	A	B	A	A	A	A	A	A	B	A	A	A	-	A	-	A	B	A	B	B	B	A	A	B	B	A	B	A	B	A	A	B
S7_13571989	SNP	-	A	B	A	B	-	-	A	B	A	A	A	A	B	A	B	B	A	A	A	B	A	A	A	B	B	A	A	-	A	-	B	B	A	A	A	-	B	A	A	A	A	A	A	B	A	A	A
S7_145388227	SNP	-	A	-	B	A	-	A	B	A	A	A	A	B	B	B	-	B	A	B	B	B	B	B	B	A	B	A	B	A	B	-	A	A	B	A	B	-	B	B	B	A	B	A	B	B	B	A	A
S7_152777362	SNP	A	B	A	A	-	A	B	A	B	B	B	B	A	A	A	A	A	B	A	-	A	A	A	A	B	A	B	A	B	A	-	B	B	A	B	A	B	A	A	B	B	A	-	A	-	A	B	B
S7_21278179	SNP	A	-	B	A	B	A	B	A	B	B	A	A	-	A	A	B	A	A	B	A	A	-	A	A	B	B	A	A	B	B	-	-	A	A	A	A	B	B	A	B	A	A	A	A	B	B	A	B
S7_5146124	SNP	B	B	B	B	-	B	-	B	B	B	B	B	B	A	B	-	B	B	A	B	A	B	B	B	A	A	B	B	A	B	-	B	A	A	B	A	-	A	B	B	B	B	B	-	A	B	A	B
S7_5146149	SNP	B	B	B	B	-	B	-	B	B	B	B	B	B	A	B	-	B	B	A	B	A	B	B	B	A	A	B	B	A	B	-	B	A	A	B	A	-	A	B	B	B	B	B	-	A	B	A	B
S8_28294194	SNP	A	B	A	B	A	B	A	B	B	B	B	B	A	-	-	B	B	A	A	B	-	A	A	B	B	B	B	B	B	A	-	B	A	A	B	B	B	A	A	B	A	A	-	B	B	B	A	B
S8_6465232	SNP	-	B	A	B	B	A	B	A	B	A	B	B	A	B	B	-	A	B	A	B	B	B	A	B	B	B	B	A	B	B	-	A	A	A	A	B	B	A	B	A	A	A	-	B	B	B	A	B
S8_72977857	SNP	B	B	A	B	B	-	B	B	B	B	B	B	A	-	B	B	B	B	A	A	B	-	A	B	A	B	B	B	B	A	-	B	A	A	B	B	B	A	A	B	A	A	B	B	B	B	B	B
S9_108351916	SNP	-	-	-	A	A	-	-	B	-	B	-	A	-	A	-	-	A	-	-	-	A	-	-	A	A	A	A	-	-	-	-	-	-	-	-	-	-	A	-	A	A	-	-	-	A	-	A	A
S9_113423962	SNP	B	A	B	A	A	A	B	B	-	B	A	A	A	A	A	B	A	B	B	B	A	A	B	A	B	A	A	B	B	B	-	B	B	B	B	B	B	A	A	A	A	B	-	B	A	B	A	B
S9_121167503	SNP	-	-	A	B	A	B	A	A	B	A	A	A	-	-	B	-	B	A	A	A	B	B	A	B	A	B	B	A	A	B	-	A	A	A	A	A	B	B	B	-	B	A	-	A	B	A	-	A
S9_137089331	SNP	-	-	A	A	-	B	A	A	A	A	A	A	A	A	B	A	B	A	A	A	B	B	A	A	-	A	A	A	A	B	-	A	A	A	A	A	B	A	A	B	B	B	B	A	B	A	A	B
S9_146680698	SNP	A	-	A	B	-	-	B	-	B	-	B	A	A	A	B	A	A	B	B	A	A	A	A	B	B	A	A	-	A	B	-	B	A	B	-	A	A	A	B	B	A	A	A	A	A	B	A	A
S9_147962492	SNP	A	A	A	B	A	-	B	A	B	A	B	A	-	-	B	A	A	B	B	A	B	B	A	B	B	A	A	B	A	B	-	B	A	B	B	A	A	A	B	B	A	A	A	A	B	A	B	A
S9_151993480	SNP	A	A	B	A	A	-	A	A	-	B	B	B	B	B	B	A	A	B	B	A	B	A	B	A	B	A	B	B	A	A	-	B	B	B	A	A	A	B	B	B	A	A	-	B	B	A	B	A
S9_24472332	SNP	B	B	-	B	B	-	A	-	-	A	A	A	-	A	B	-	B	B	A	A	B	B	B	B	B	A	B	B	-	B	-	B	B	B	A	A	B	A	B	-	A	B	-	A	B	A	B	B
S10_1088261	SNP	-	B	B	A	B	-	A	A	A	A	A	A	-	A	A	-	B	B	B	B	A	B	B	B	B	B	A	A	B	B	-	A	A	A	B	B	B	A	B	B	B	B	A	A	B	A	-	A
S10_125205003	SNP	A	A	-	A	A	B	-	B	A	B	B	A	-	A	A	-	B	A	B	A	A	B	-	B	B	A	A	B	A	B	-	B	A	B	A	B	A	A	-	B	A	A	A	B	A	A	B	A
S10_126652665	SNP	B	B	A	B	B	-	A	A	B	A	A	B	B	B	B	B	A	B	A	B	B	A	A	A	B	B	B	A	B	A	-	-	B	A	B	-	-	B	B	A	B	A	B	A	-	B	A	B
S10_127620332	SNP	B	B	A	B	-	A	A	A	-	A	A	A	B	B	B	-	A	B	A	B	B	A	A	A	B	B	B	A	A	A	-	A	B	A	B	A	B	A	B	A	B	A	B	A	B	B	A	B
S10_148581085	SNP	A	A	B	B	A	A	A	A	B	A	A	A	-	A	-	-	-	B	A	B	A	B	B	B	B	B	A	B	B	A	-	B	B	A	A	A	B	B	A	B	A	B	B	B	A	B	-	A
S10_5483901	SNP	B	B	A	B	-	A	A	-	-	A	A	A	B	-	A	-	B	A	A	A	B	A	A	B	B	A	B	-	B	A	-	B	A	-	B	B	A	B	B	A	B	A	A	A	B	A	A	B
S10_82307070	SNP	A	A	A	A	-	B	A	B	B	A	B	B	B	B	A	A	B	A	B	A	B	A	B	B	B	A	A	B	A	A	-	B	A	B	A	A	A	A	A	A	A	A	A	B	A	A	B	A
S10_8660170	SNP	A	A	A	B	A	-	A	-	-	A	B	A	B	-	-	A	B	A	B	A	B	A	A	B	A	A	B	-	A	A	-	B	A	B	A	A	A	A	B	A	A	A	A	B	A	A	A	A
S10_8660173	SNP	A	A	A	B	A	-	A	-	-	A	B	A	B	-	-	A	B	A	B	A	B	A	A	B	A	A	B	-	A	A	-	B	A	B	A	A	A	A	B	A	A	A	A	B	A	A	A	A
S10_89406465	SNP	B	B	A	B	B	A	B	A	-	B	A	-	A	A	B	B	A	B	A	B	A	-	A	A	A	B	B	A	B	B	-	A	B	A	B	B	-	B	B	B	B	B	B	A	-	B	A	B
agrr189	Public	B	A	A	-	A	B	B	B	A	A	A	A	B	A	B	A	A	A	A	A	A	A	B	B	A	B	A	A	B	A	-	B	A	B	B	A	B	A	B	B	B	A	A	A	B	A	B	B
agrr21	Public	B	A	B	B	B	B	B	A	B	B	B	B	B	B	A	A	B	A	A	A	B	B	B	A	B	B	A	B	B	B	-	B	B	A	B	A	A	B	B	B	B	A	A	B	A	B	B	B
agrr37c	Public	A	B	B	-	A	A	A	A	-	A	B	B	B	B	B	A	B	A	A	B	A	B	B	A	A	A	B	B	B	-	-	B	A	A	B	B	B	A	B	A	A	A	A	B	-	A	A	A
AI665421	Public	A	B	A	B	B	B	A	-	B	-	A	-	B	A	A	A	A	A	B	B	A	-	A	B	B	A	B	B	B	A	-	A	A	A	B	-	A	B	B	B	B	-	-	B	B	B	-	-
AI665560	Public	B	B	A	B	A	-	A	A	A	A	A	B	B	B	B	B	B	B	A	-	B	A	A	B	A	B	A	B	B	A	-	B	-	B	B	A	B	A	B	B	A	B	-	B	A	B	A	B
AI770795	Public	A	A	B	A	A	B	B	-	-	B	A	B	A	B	B	B	A	B	B	A	A	B	A	B	B	B	A	A	A	-	-	A	A	A	-	B	A	A	B	A	B	B	B	A	A	B	B	A
AI770873	Public	B	B	A	B	B	A	B	B	B	A	B	B	A	B	A	A	A	A	B	B	A	A	A	B	B	A	B	B	A	B	-	B	B	A	B	A	A	B	B	A	A	A	A	B	A	B	A	A
AI795367	Public	A	-	A	-	A	-	-	-	-	-	-	-	-	-	-	-	-	-	-	-	-	-	-	-	-	-	-	-	-	-	-	-	-	-	-	-	-	-	-	-	-	-	-	-	-	-	A	-
AI855190	Public	A	B	A	A	B	A	B	A	A	A	A	A	-	B	B	B	-	-	B	B	A	A	A	A	B	A	B	A	A	A	-	A	A	B	A	A	B	A	A	A	A	B	B	B	A	A	-	B
AI920398	Public	A	A	A	A	A	A	A	-	-	B	B	A	B	A	A	B	A	A	B	B	B	A	A	A	A	B	A	B	A	-	-	A	B	A	-	A	A	B	A	B	A	A	A	B	A	A	A	A
asg16b	Public	B	B	B	B	B	A	B	A	A	A	A	B	A	A	B	B	B	B	A	-	A	B	A	A	A	A	-	A	-	-	-	B	A	B	A	B	B	A	B	A	B	-	A	B	A	A	B	-
asg20	Public	B	B	A	B	A	B	B	-	B	B	B	A	B	A	B	A	A	B	A	A	A	B	B	B	B	A	B	B	B	A	-	B	A	B	B	A	A	A	B	A	B	A	B	A	A	A	B	B
asg30c	Public	B	B	A	B	A	A	B	A	B	A	-	B	B	A	-	B	B	B	B	B	B	B	A	B	B	B	B	A	A	B	-	B	A	A	A	B	A	B	B	A	B	B	A	B	B	B	A	A
asg32	Public	A	B	A	A	B	A	A	A	B	A	A	A	A	B	A	B	-	B	B	B	A	A	B	A	A	-	A	A	A	-	-	A	B	A	B	B	B	-	B	A	B	B	B	A	A	A	B	B
asg34a(msd)	Public	B	A	B	A	B	A	B	A	B	A	A	A	A	B	A	B	B	A	A	A	B	A	A	A	B	B	A	A	B	A	-	B	B	A	A	A	B	B	A	A	A	A	A	A	B	A	A	A
asg35b	Public	A	B	B	B	A	A	A	A	A	A	-	A	A	B	A	B	B	A	A	B	A	B	A	A	-	-	A	A	B	A	-	B	A	-	B	A	B	A	B	-	-	A	A	A	B	B	A	B
asg64	Public	A	B	A	A	A	B	A	A	B	A	B	B	B	A	B	B	B	B	B	B	B	B	A	B	B	B	B	A	B	B	-	A	A	B	A	B	B	A	A	B	B	B	A	B	B	A	A	A
asg6a	Public	A	A	B	B	A	A	A	B	A	B	A	B	A	A	B	A	B	B	B	A	A	B	B	A	A	B	A	A	A	A	-	B	A	A	A	A	B	A	B	B	A	A	B	B	A	A	A	B
AW244963	Public	B	B	A	B	-	B	B	B	-	B	B	B	A	B	A	-	B	A	A	A	B	A	A	B	-	B	B	B	B	A	-	B	A	A	A	B	B	A	A	B	A	A	A	B	-	B	A	B
AW267377	Public	B	A	A	A	-	-	A	-	B	-	A	B	B	B	B	B	A	A	B	A	B	-	B	-	-	A	A	A	A	A	-	B	-	B	B	-	B	A	A	A	A	A	A	A	A	A	A	A
AW681281	Public	B	B	A	B	A	A	A	A	B	A	-	A	B	A	B	A	A	A	A	B	-	A	-	-	-	B	A	A	A	B	-	B	B	B	-	A	A	-	A	A	A	A	A	A	B	A	-	B
AY103806	Public	B	A	B	B	B	B	B	A	B	B	B	B	B	B	A	A	B	A	B	A	B	B	B	A	B	B	A	B	B	B	-	B	B	A	B	A	A	B	B	B	B	A	A	B	A	B	B	B
AY104017	Public	B	A	B	B	B	B	A	B	B	B	B	B	B	B	B	A	A	A	B	B	B	A	B	A	A	B	B	B	A	A	-	B	A	B	A	B	A	A	B	B	A	B	B	A	A	A	B	B
AY104214	Public	A	A	B	A	A	B	A	B	A	B	B	A	B	A	A	B	A	A	B	B	B	A	A	A	A	B	A	A	A	B	-	A	B	A	A	B	A	B	A	B	A	A	A	B	A	A	A	A
AY104511	Public	B	B	B	B	A	A	A	B	A	A	B	B	-	-	A	B	A	B	A	A	A	B	B	B	A	A	B	A	B	B	-	A	A	B	-	B	B	B	B	A	A	B	B	A	A	B	B	A
AY104775	Public	B	-	A	B	B	B	B	B	A	A	A	A	B	A	B	A	A	B	B	A	A	A	A	B	A	B	A	A	B	A	-	A	A	B	B	A	B	A	A	A	B	A	A	A	A	A	A	A
AY105029	Public	B	A	A	A	B	A	A	A	A	A	A	A	B	B	B	A	A	B	B	B	A	B	A	B	A	B	B	B	A	A	-	B	B	A	B	B	A	B	B	B	B	A	A	A	A	A	B	B
AY105785	Public	A	A	A	B	B	A	-	A	A	A	B	B	A	B	B	A	A	A	B	A	A	B	B	B	A	A	A	A	A	A	-	A	A	A	A	A	A	A	B	B	A	A	-	B	A	-	A	B
AY105971	Public	A	A	B	B	A	A	A	B	B	B	A	B	A	A	A	B	A	B	A	A	A	B	A	B	B	A	A	B	A	A	-	A	A	B	B	A	A	B	A	A	A	B	B	A	A	B	B	A
AY106323	Public	A	A	B	-	-	A	A	A	B	B	B	B	B	B	B	A	A	B	B	A	B	A	B	A	B	A	B	B	A	B	-	B	B	B	A	A	A	B	B	B	-	A	A	B	B	A	B	A
AY109516	Public	A	A	A	A	A	-	A	-	A	-	B	A	B	B	A	A	B	B	B	B	B	-	A	A	A	B	A	A	B	A	-	A	B	A	B	-	B	A	B	B	B	B	-	A	B	A	A	A
AY109575	Public	B	B	B	B	B	B	-	A	-	B	-	B	B	-	B	B	A	B	B	A	-	A	B	A	B	B	B	B	B	B	-	A	B	A	B	B	-	-	B	B	B	B	B	B	B	B	B	A
AY109584	Public	B	A	-	A	-	B	-	-	-	B	B	B	-	A	-	A	-	A	-	A	-	B	B	B	B	A	A	B	A	A	-	B	A	B	A	B	A	A	A	B	A	B	A	B	A	A	B	A
AY109645	Public	B	B	B	B	B	B	A	B	B	A	B	B	B	B	B	B	B	B	A	A	B	A	B	A	B	B	B	B	B	-	-	A	B	A	B	B	A	A	B	B	B	A	-	A	B	B	A	A
AY109668	Public	B	B	B	B	B	-	B	-	B	-	A	B	A	A	B	A	A	A	B	B	A	-	A	A	A	A	A	A	A	B	-	B	A	B	B	A	A	A	B	B	B	A	A	B	A	A	A	A
AY109678	Public	B	B	A	A	B	A	B	B	A	A	A	A	B	B	-	A	A	A	B	B	A	A	A	B	B	A	B	A	A	A	-	A	A	A	A	A	B	A	A	A	B	B	B	B	A	A	B	B
AY109699	Public	A	A	A	B	B	-	B	-	A	-	B	B	-	B	B	B	A	B	A	B	B	-	B	B	B	A	-	-	A	B	-	A	B	A	B	-	B	A	A	A	A	B	B	B	B	B	-	A
AY109715	Public	A	B	B	A	B	B	B	B	B	A	B	B	B	A	A	B	-	B	A	B	B	B	-	-	-	-	B	-	B	A	-	B	B	-	B	A	A	B	B	B	B	B	B	A	B	A	-	A
AY109758	Public	B	A	B	A	A	A	A	-	A	A	B	A	-	A	-	-	-	A	B	A	-	A	B	A	B	A	A	A	B	B	-	B	A	B	B	B	-	A	-	B	A	B	B	B	A	B	-	B
AY109797	Public	A	A	A	B	A	A	A	B	A	B	B	A	A	B	A	B	A	A	B	B	A	B	A	A	B	B	B	B	B	B	-	B	A	A	A	B	A	A	B	B	B	B	B	B	A	B	B	B
AY109819	Public	A	A	A	B	A	A	B	A	B	B	B	A	A	A	B	A	A	B	B	B	A	A	A	B	B	A	A	B	A	B	-	B	A	B	B	A	A	A	B	B	A	A	A	A	A	B	A	A
AY109876	Public	A	A	B	A	A	B	A	B	B	B	B	B	B	A	A	A	B	A	B	A	A	B	B	B	B	A	A	B	A	A	-	B	A	B	A	B	A	A	A	B	A	B	B	B	A	A	B	A
AY109938	Public	A	B	A	A	B	B	B	A	A	A	A	A	A	A	A	A	A	A	B	B	A	A	A	B	A	A	B	B	A	A	-	B	B	B	A	A	A	B	B	B	A	B	B	B	B	A	A	A
AY109995	Public	B	A	-	A	B	A	B	A	B	A	-	A	A	B	-	A	B	A	A	B	A	B	-	-	-	A	A	B	B	A	-	A	B	A	-	B	B	A	A	B	B	A	A	A	A	A	-	A
AY110032	Public	B	B	A	A	B	B	B	B	B	B	B	B	A	B	B	B	B	B	A	A	B	A	B	A	B	A	B	B	B	-	-	B	A	A	B	B	B	A	A	B	A	A	-	B	B	B	B	B
AY110050	Public	B	A	A	A	A	B	A	-	A	A	A	A	B	B	B	B	B	B	A	B	B	A	A	A	A	B	A	A	B	A	-	B	A	B	B	A	B	A	B	B	B	B	B	A	A	B	A	B
AY110052	Public	A	B	B	B	A	A	A	-	A	A	-	A	A	B	A	B	A	A	A	B	A	B	A	A	B	B	B	B	B	A	-	A	A	A	B	A	-	B	B	B	A	A	A	A	B	A	A	B
AY110053	Public	B	A	B	A	B	B	B	-	B	B	-	B	B	B	A	A	B	A	B	A	B	B	B	A	B	A	A	B	A	B	-	B	B	A	B	A	-	B	B	B	A	B	B	B	A	B	A	A
AY110055	Public	A	A	A	B	A	A	B	B	A	B	B	B	B	B	B	A	B	A	B	B	B	B	B	A	B	A	B	B	A	B	-	B	A	B	A	A	A	B	B	A	B	B	-	B	-	B	A	A
AY110064	Public	A	B	B	B	A	A	B	A	B	B	A	B	A	A	A	A	A	A	A	B	A	A	A	A	B	A	A	B	A	A	-	A	A	B	B	B	B	A	A	A	B	B	B	B	A	B	A	B
AY110151	Public	B	B	-	B	A	B	A	-	B	B	B	B	B	A	B	A	A	A	B	B	B	B	A	B	A	A	A	B	B	A	-	B	A	B	B	A	B	B	B	B	A	A	A	A	B	A	A	A
AY110159	Public	B	-	A	B	B	A	B	A	A	A	A	B	A	-	A	A	A	A	A	A	A	B	-	B	B	B	A	B	-	A	-	B	A	A	B	B	B	A	B	A	B	-	B	B	-	B	A	A
AY110160	Public	A	A	A	B	A	A	A	-	B	-	-	B	A	A	A	B	B	B	B	B	B	A	B	A	B	B	A	B	A	A	-	A	A	A	-	A	-	B	B	A	A	A	A	B	B	A	A	A
AY110217	Public	B	A	B	B	A	B	B	-	B	-	-	B	A	A	A	B	B	B	B	B	B	A	B	A	B	B	B	B	B	B	-	B	B	B	-	B	-	B	B	B	A	A	A	B	A	B	B	B
AY110330	Public	A	A	A	B	B	A	B	A	B	A	A	A	A	B	A	B	-	B	A	A	B	B	-	-	B	A	B	B	B	A	-	B	A	B	B	A	B	A	A	A	B	A	A	A	A	A	A	-
AY110349	Public	A	B	A	B	A	B	A	-	B	-	B	A	A	A	A	A	A	A	A	A	A	B	A	B	B	B	B	B	B	-	-	B	-	A	B	B	B	B	A	B	B	B	B	B	B	B	A	A
AY110374	Public	A	B	-	A	B	-	B	-	B	-	A	A	A	A	A	A	A	B	A	B	A	-	A	B	-	A	A	A	B	A	-	B	B	A	B	-	-	A	A	B	B	-	-	-	A	A	B	B
AY110393	Public	A	B	A	B	B	A	B	-	B	A	A	A	A	B	A	A	B	B	A	B	A	B	B	A	A	B	B	B	A	A	-	B	-	B	B	A	B	B	A	B	B	B	A	A	B	A	A	B
AY110396	Public	A	B	A	A	B	A	B	-	A	A	A	A	A	B	B	A	A	A	B	B	A	B	A	B	B	A	B	A	A	A	-	A	A	B	A	A	B	A	A	A	B	B	B	A	A	A	B	B
AY110401	Public	B	A	B	A	B	A	A	-	A	B	A	A	A	B	A	B	B	-	B	A	B	A	A	A	B	B	A	B	B	B	-	A	A	A	B	B	A	B	B	A	A	A	A	B	A	B	A	A
AY110403	Public	B	B	A	B	A	B	A	B	B	B	B	B	B	A	B	A	B	B	B	B	B	B	A	B	A	A	B	B	B	A	-	B	A	B	B	A	B	B	B	B	A	A	-	A	A	A	A	A
AY110413	Public	A	A	B	B	A	-	B	-	-	B	B	B	A	A	-	B	B	B	A	A	A	A	B	A	B	B	A	A	A	B	-	A	-	B	B	A	A	A	A	A	B	B	B	A	A	-	A	A
AY110452	Public	A	B	A	B	B	A	B	A	B	A	A	B	B	A	A	A	B	B	B	B	B	B	A	B	B	A	B	A	B	A	-	A	A	A	B	A	B	B	A	B	B	A	B	B	B	B	B	B
AY110479	Public	A	B	A	B	B	-	A	-	B	B	B	B	B	B	A	B	B	B	B	B	B	B	A	B	A	B	B	B	A	A	-	A	A	A	B	A	A	B	B	B	A	A	A	B	B	B	A	A
AY110535	Public	A	A	A	B	B	B	B	A	B	A	A	A	B	A	B	B	B	B	B	A	A	A	A	B	B	B	A	A	B	B	-	A	B	-	A	A	A	B	B	B	B	B	A	A	B	B	A	B
AY110562	Public	A	B	A	B	A	B	A	-	A	B	A	A	B	-	B	A	A	B	B	A	A	B	A	B	B	A	A	A	B	A	-	A	B	A	A	A	B	A	B	A	B	B	B	B	A	A	A	B
AY110567	Public	A	B	A	B	A	-	A	-	A	-	B	B	B	B	A	B	B	A	B	A	B	-	B	A	B	-	B	B	-	B	-	A	A	A	A	A	A	A	B	B	A	B	B	B	A	A	B	B
AY110569	Public	A	-	B	-	B	-	-	-	-	-	-	-	-	-	-	-	-	-	-	-	-	-	-	-	-	-	-	-	-	-	-	-	-	-	-	-	-	-	-	-	-	-	-	-	-	-	B	-
AY110631	Public	A	A	B	A	A	-	A	B	B	B	A	B	A	B	A	B	A	A	A	A	A	-	B	B	B	A	B	B	A	A	-	B	-	B	B	A	A	B	A	A	B	B	A	A	A	B	B	A
AY110640	Public	A	B	B	B	B	A	A	A	A	A	A	A	A	B	A	A	B	-	A	B	A	B	A	A	B	B	B	B	B	A	-	B	A	B	B	A	B	A	B	B	B	A	A	A	B	B	A	B
AY110873	Public	B	A	A	A	A	B	A	B	A	A	A	A	B	B	B	B	B	B	A	B	B	A	A	A	A	B	A	A	B	A	-	B	A	B	B	A	B	A	B	B	B	B	B	A	A	B	A	B
AY111125	Public	A	A	B	A	A	A	B	B	A	B	A	B	A	B	B	B	A	B	B	A	A	B	A	B	B	B	A	A	A	B	-	A	A	A	B	-	A	A	B	A	B	B	-	A	A	B	B	A
AY111236	Public	A	A	A	B	B	B	A	A	B	A	A	B	B	B	A	B	B	A	B	A	A	A	A	A	B	B	A	B	B	A	-	A	B	A	B	B	B	B	B	A	B	-	B	A	B	-	B	B
AY111541	Public	B	B	A	B	-	B	B	A	A	A	A	B	B	B	-	A	-	A	B	B	A	B	B	B	A	A	A	B	B	A	-	B	A	B	B	A	B	B	B	B	B	A	A	A	A	A	A	A
bcd1072a(hsp70)	Public	B	A	A	B	B	A	B	-	B	A	A	B	B	B	B	A	-	A	B	B	B	A	B	B	A	B	B	B	B	A	-	B	B	B	B	B	-	B	B	A	B	A	B	A	A	A	A	A
bcd1823a	Public	B	B	B	B	A	B	B	-	A	A	A	B	A	B	B	A	-	B	A	B	A	B	A	B	A	A	B	A	-	-	-	A	A	A	B	B	-	B	B	B	A	A	B	B	B	B	-	B
bcd207a	Public	B	A	A	B	A	B	B	-	A	A	A	A	A	A	A	A	-	A	A	B	A	B	B	B	B	B	A	A	A	A	-	B	A	A	B	B	-	A	B	A	B	B	B	A	A	A	A	A
bcd808c	Public	B	B	B	B	A	A	B	-	B	A	B	B	A	B	A	A	-	B	A	A	B	A	B	B	B	B	B	B	B	A	-	B	B	B	B	A	-	A	B	A	B	A	B	A	A	B	B	A
bcd808d	Public	A	A	A	A	B	B	A	-	B	B	A	A	A	B	B	A	-	A	-	A	-	A	A	A	B	A	B	B	B	A	-	B	B	A	A	B	-	B	B	B	A	A	B	A	B	B	B	A
bcd926b	Public	B	B	A	B	A	B	A	-	B	A	B	A	B	A	B	B	-	A	A	A	B	B	A	B	A	B	A	A	-	-	-	A	B	B	A	B	-	B	B	A	B	A	B	A	A	A	B	B
bnl10.05	Public	A	A	-	A	A	A	A	-	-	B	A	A	A	B	A	-	-	A	B	B	A	A	B	B	A	A	A	B	A	B	-	A	B	B	A	A	-	B	A	A	B	B	B	A	A	B	-	A
bnl10.24a	Public	B	B	-	B	B	A	B	-	B	B	B	B	A	B	A	A	-	A	B	B	A	B	A	B	B	A	B	B	A	B	-	B	B	A	B	A	-	B	B	A	A	A	A	B	A	B	-	A
bnl10.24b	Public	A	A	-	A	B	B	A	-	A	-	-	A	A	A	A	A	-	B	B	B	A	B	B	A	B	A	B	A	A	B	-	A	A	A	A	A	-	A	B	B	B	A	B	B	A	B	-	B
bnl15.07a	Public	B	B	B	B	B	A	B	A	B	B	A	B	A	A	B	A	A	A	B	A	A	A	A	A	A	A	A	B	A	B	-	B	A	A	B	A	A	A	B	B	A	A	B	B	B	A	A	A
bnl17.02	Public	A	B	B	B	B	A	A	A	-	A	B	B	B	B	B	A	A	A	A	B	B	A	B	A	A	A	B	B	B	B	-	B	A	B	B	B	B	A	A	A	A	A	A	B	B	A	-	B
bnl3.04	Public	B	B	-	A	A	A	A	-	B	B	A	A	A	A	A	-	-	B	A	B	B	A	A	B	B	B	A	A	B	B	-	B	A	A	B	B	-	B	B	B	B	A	B	A	B	B	-	A
bnl4.36	Public	A	B	B	B	B	A	B	A	B	-	B	B	B	B	A	A	B	A	B	B	A	B	A	B	A	B	B	B	A	A	-	B	B	A	B	B	A	-	B	A	B	A	B	B	A	A	A	A
bnl5.24b	Public	A	B	B	B	A	B	B	A	B	A	A	A	A	B	B	A	B	A	B	B	A	B	B	B	B	B	A	A	A	A	-	B	B	A	A	A	A	A	B	A	B	B	A	A	-	B	-	B
bnl5.46c	Public	A	B	-	A	B	B	-	-	-	B	A	A	A	A	A	A	-	B	A	A	A	A	A	A	B	A	A	-	B	A	-	A	B	A	B	B	-	A	A	B	B	A	B	A	B	A	-	B
bnl5.59a	Public	B	B	-	A	B	A	B	-	-	A	A	A	B	B	B	B	-	B	B	A	A	A	B	A	A	A	B	B	A	A	-	A	A	B	A	A	-	B	B	B	A	B	A	-	A	A	-	B
bnl6.20	Public	A	B	-	B	B	A	A	-	B	A	B	B	B	B	B	A	-	B	A	A	B	A	B	A	B	B	A	B	-	-	-	A	B	A	B	A	-	A	B	B	B	A	B	A	B	B	-	A
bnl6.32	Public	A	A	-	A	A	A	A	-	-	B	B	A	A	A	A	B	-	B	A	B	B	A	A	B	A	A	A	A	A	A	-	A	B	A	A	B	-	B	A	B	B	A	A	-	B	A	-	B
bnl8.29a	Public	A	B	-	B	B	A	A	-	-	A	B	B	B	B	A	B	-	B	B	B	B	B	A	B	A	B	A	B	A	A	-	A	A	A	B	A	-	B	B	B	A	A	B	B	B	B	-	B
bnl8.35a	Public	B	B	-	B	B	B	B	-	B	A	B	B	B	A	B	B	-	A	B	B	B	B	B	B	B	B	-	B	B	A	-	B	A	B	A	A	-	B	B	B	A	A	B	A	A	B	-	B
bnlg1006	Public	A	A	B	A	A	A	A	-	A	A	B	A	B	B	B	A	B	A	B	A	B	B	-	A	B	A	A	B	B	B	-	B	A	-	B	A	-	A	A	B	A	A	A	B	B	B	A	B
bnlg1012	Public	B	A	B	A	A	A	B	B	B	B	B	B	A	B	A	B	A	B	B	A	A	A	B	A	B	A	A	B	B	B	-	B	B	B	B	B	A	A	A	A	A	B	B	B	A	B	B	B
bnlg1019a	Public	B	B	-	B	A	B	B	-	-	-	B	B	A	A	B	A	-	-	-	-	-	B	A	B	A	A	A	B	B	-	-	-	A	B	B	A	-	B	B	B	A	A	-	A	A	A	A	A
bnlg1057	Public	B	B	B	B	B	A	B	A	A	A	A	B	A	B	B	B	A	B	A	A	B	B	A	A	A	A	A	A	-	A	-	A	A	B	A	B	B	A	B	A	B	A	A	B	A	A	B	B
bnlg1079	Public	A	A	A	B	B	B	A	-	B	A	B	B	B	B	A	A	B	A	B	A	B	A	B	B	B	A	A	B	A	A	-	B	A	B	A	-	-	A	A	A	A	A	A	B	A	A	-	A
bnlg1113	Public	B	B	A	B	A	B	B	-	B	B	B	B	A	A	B	A	-	A	B	A	B	B	A	B	A	A	A	B	-	A	-	B	A	B	B	A	-	B	B	B	A	A	B	A	A	A	A	A
bnlg1131	Public	B	A	B	B	B	B	B	B	B	B	A	B	B	B	B	A	B	A	B	A	A	B	B	B	A	B	A	B	A	B	-	B	B	B	A	A	A	B	B	A	A	A	B	B	A	B	B	B
bnlg1136	Public	A	A	B	A	B	B	A	B	B	B	B	A	A	A	B	B	B	A	B	B	A	B	B	A	B	B	A	B	B	B	-	B	A	B	A	B	A	A	B	B	B	B	B	B	A	B	B	A
bnlg1138	Public	B	-	A	B	-	A	B	-	B	A	B	A	B	B	A	-	-	A	-	A	-	-	A	B	A	B	A	A	B	B	-	A	B	A	A	-	-	A	-	A	B	A	A	B	B	-	B	A
bnlg1144	Public	B	B	-	B	A	B	B	A	A	A	B	B	B	A	A	B	-	B	B	B	B	B	B	B	B	B	B	B	A	B	-	B	A	B	A	B	B	A	B	A	B	B	A	A	B	B	B	B
bnlg1152	Public	B	B	B	B	B	B	B	B	B	B	A	A	A	A	B	B	A	B	B	A	B	B	B	B	B	B	B	A	A	B	-	A	B	A	A	A	A	A	B	A	B	B	B	A	A	B	A	B
bnlg1154	Public	B	B	A	B	A	B	B	B	A	A	A	A	B	B	B	B	B	B	A	A	B	A	A	B	A	B	A	B	B	A	-	B	A	B	B	A	B	A	B	B	A	B	A	B	A	B	A	A
bnlg1175	Public	A	A	B	A	B	A	B	A	B	A	A	A	A	A	A	A	A	A	B	B	A	A	A	B	A	B	A	A	B	B	-	A	B	A	A	B	A	A	A	B	A	A	B	A	B	A	A	B
bnlg1209	Public	B	A	-	A	A	B	B	B	B	B	A	A	A	A	A	B	A	B	B	B	A	A	-	A	A	A	A	B	-	B	-	B	B	B	B	-	B	A	B	A	A	B	B	B	A	B	A	A
bnlg121	Public	B	A	B	A	B	A	B	A	B	B	B	A	A	A	A	A	A	A	A	B	-	A	A	B	B	B	A	A	B	-	-	A	B	B	-	A	A	A	A	B	A	A	B	A	B	A	B	B
bnlg1233	Public	A	B	-	B	A	A	A	-	B	A	B	B	A	B	A	A	A	B	A	A	B	A	B	A	B	B	B	B	B	A	-	A	B	A	B	A	A	A	B	A	B	A	B	A	B	B	A	A
bnlg1360	Public	A	A	A	B	B	A	A	B	B	A	B	B	B	A	B	B	B	B	B	A	B	B	B	A	A	A	B	B	A	B	-	B	A	A	B	B	B	A	A	A	A	A	A	B	A	A	A	B
bnlg1444	Public	A	A	B	A	B	B	A	B	B	B	A	A	A	B	B	-	A	A	B	B	A	A	B	B	A	A	A	B	A	B	-	A	B	A	A	A	A	B	A	A	B	B	B	A	A	B	A	A
bnlg1583	Public	B	A	B	A	A	A	A	B	A	B	A	B	A	B	B	A	A	A	A	B	B	A	B	B	A	B	B	A	A	A	-	A	B	B	B	B	A	A	A	B	B	B	B	A	A	A	B	A
bnlg1597c	Public	A	B	A	B	A	A	A	-	A	A	B	B	A	B	-	B	B	B	-	A	A	A	B	A	B	B	A	A	A	B	-	A	B	A	A	-	-	A	A	-	B	-	B	B	-	A	A	-
bnlg1666	Public	B	B	A	A	B	A	B	A	B	A	A	A	A	B	A	B	A	B	B	-	B	A	B	A	A	-	A	B	A	B	-	A	B	A	B	B	B	A	B	A	A	-	A	A	A	A	B	A
bnlg1671	Public	A	B	A	B	B	B	A	A	B	A	B	B	B	B	A	A	A	A	B	B	B	B	A	B	B	A	B	B	B	A	-	A	A	A	B	A	A	B	B	B	B	A	B	B	B	B	B	B
bnlg1677	Public	A	B	A	B	A	A	A	A	B	A	B	B	B	A	B	A	B	A	A	B	A	B	B	A	A	A	B	B	B	-	-	B	A	A	A	B	B	A	B	A	-	A	A	B	A	A	A	A
bnlg1746	Public	B	B	B	B	B	B	A	B	B	A	A	B	A	B	A	A	B	B	A	A	A	A	B	A	B	B	A	B	B	B	-	A	A	A	B	A	A	A	A	A	B	A	B	A	B	B	A	B
bnlg1755	Public	A	B	B	B	A	B	A	A	A	B	A	A	-	A	B	A	A	B	B	A	A	A	A	B	B	A	A	A	B	A	-	A	B	A	A	A	B	A	B	A	B	B	B	B	A	A	A	A
bnlg1792	Public	A	A	B	A	A	B	B	A	B	A	A	A	A	A	A	B	A	B	B	A	A	A	B	A	A	B	A	A	B	A	-	B	A	A	A	B	B	B	A	B	A	A	A	A	B	A	A	B
bnlg1811	Public	A	-	B	B	B	A	B	A	B	A	A	A	B	B	A	B	A	B	B	A	B	B	B	B	B	A	B	B	A	A	-	B	A	B	B	A	B	B	A	A	B	A	A	B	A	A	A	A
bnlg1816	Public	B	-	A	B	A	B	A	-	B	B	B	B	A	A	B	A	-	-	-	A	B	B	A	B	A	B	A	B	B	A	-	B	A	B	B	-	-	B	B	B	A	A	B	A	A	A	A	A
bnlg1831	Public	B	B	A	B	A	A	-	-	B	A	B	A	B	A	A	-	A	-	-	B	-	A	A	B	A	B	A	A	A	-	-	A	B	A	A	-	-	A	B	A	-	A	B	A	B	A	B	A
bnlg1839	Public	A	A	A	B	A	A	B	B	B	A	B	B	B	A	B	A	B	B	B	A	B	B	B	A	A	A	B	B	A	A	-	B	A	A	B	B	B	A	A	A	A	A	A	B	A	A	A	B
bnlg1890	Public	B	A	B	B	B	B	B	-	B	B	A	B	B	A	A	A	A	A	B	B	A	A	A	A	B	A	A	B	A	B	-	A	A	B	B	A	A	B	B	B	-	A	B	B	A	B	A	B
bnlg1892c	Public	B	A	A	A	B	A	A	-	A	B	B	A	B	B	A	A	B	B	B	B	A	B	A	B	A	B	B	B	A	A	-	B	B	A	B	B	-	-	-	A	B	A	B	B	A	A	-	A
bnlg1940	Public	B	B	B	B	B	B	B	B	B	A	A	B	A	B	A	A	B	B	A	A	A	A	B	A	B	B	A	B	B	B	-	A	A	A	B	A	A	A	A	A	B	A	B	A	B	B	A	B
bnlg2057	Public	B	B	B	A	B	A	B	A	A	A	A	B	B	B	B	B	A	-	B	-	A	A	B	A	A	A	B	A	A	A	-	A	A	B	A	A	B	B	B	B	A	B	A	B	A	A	B	B
bnlg2077	Public	B	B	A	B	A	B	B	-	B	A	-	A	B	A	B	-	A	B	A	A	B	B	B	B	B	A	B	B	B	A	-	A	B	B	B	A	A	A	B	A	B	A	B	A	A	A	B	A
bnlg2132	Public	A	B	A	A	A	B	B	-	-	A	B	A	A	B	A	B	A	A	B	A	B	A	A	A	B	A	A	-	B	B	-	A	A	A	A	B	B	B	A	B	A	B	A	-	B	B	B	A
bnlg2190	Public	A	B	B	A	A	A	A	A	-	A	A	A	B	-	B	A	B	A	A	B	A	B	B	A	A	A	A	A	B	A	-	B	A	B	B	B	B	A	B	A	A	A	A	B	B	A	A	B
bnlg2259	Public	B	A	B	A	B	B	A	B	B	A	A	B	B	B	A	B	A	B	B	A	A	A	B	A	B	A	A	A	B	B	-	A	A	A	B	A	B	A	B	A	A	A	A	A	A	A	A	A
bnlg2291	Public	A	B	A	B	A	B	B	A	A	B	A	A	B	B	B	A	B	A	B	B	A	A	B	A	B	B	A	A	A	A	-	A	B	A	A	B	A	B	B	B	B	B	B	A	A	B	A	B
bnlg244	Public	A	A	B	A	B	A	A	B	B	B	B	A	A	A	A	B	A	A	A	B	A	B	A	A	A	B	A	A	B	-	-	A	A	A	B	A	A	A	A	A	-	B	-	B	A	A	A	B
bnlg381	Public	A	A	B	A	A	B	A	B	A	B	B	A	B	A	A	B	A	A	B	B	B	A	A	A	-	-	-	A	A	B	-	A	B	A	A	B	A	B	A	B	A	A	A	B	A	-	A	A
bnlg434	Public	A	B	A	A	B	A	B	A	A	B	A	A	A	A	A	A	A	B	A	A	A	A	A	A	B	B	A	A	A	A	-	A	B	A	B	A	B	A	B	B	B	A	B	A	B	A	A	B
bnlg439	Public	A	B	B	B	B	A	A	A	A	A	A	A	A	B	A	A	B	A	A	B	A	B	A	A	B	B	B	B	B	A	-	B	A	B	B	A	B	A	B	B	B	A	A	A	B	B	A	B
bnlg619	Public	B	A	B	B	A	A	A	A	B	A	B	A	B	B	B	A	A	B	B	A	B	A	A	A	-	A	A	B	A	B	-	B	A	B	A	B	A	A	B	A	A	A	A	A	B	A	B	A
bnlg666	Public	B	A	B	B	B	B	A	B	A	B	A	B	B	B	B	A	A	B	B	B	B	A	B	B	B	B	A	B	A	A	-	B	B	B	A	B	A	A	B	B	A	B	B	A	B	B	B	B
brd102	Public	A	-	B	A	A	-	A	-	B	-	B	B	B	B	-	-	A	B	B	A	B	-	B	A	B	A	A	B	A	B	-	-	-	B	A	-	-	A	B	A	A	-	A	A	B	A	B	-
brd103	Public	A	-	A	A	B	-	B	-	B	-	A	A	A	A	-	-	A	B	A	B	A	-	A	B	B	-	A	A	B	A	-	-	-	A	B	-	-	A	A	B	B	-	B	A	A	A	A	-
bz1	Public	A	A	B	A	B	B	A	B	A	B	A	B	B	B	B	A	A	A	A	-	B	A	A	B	A	B	A	A	A	-	-	A	B	B	B	A	A	A	B	B	B	B	B	A	B	A	A	A
cdo1081a	Public	A	B	B	A	B	B	A	-	A	B	A	A	A	B	A	B	-	A	-	A	A	A	A	A	B	B	A	B	-	-	-	A	B	A	B	B	-	B	B	A	B	A	B	B	A	B	A	A
cdo122b(nad)	Public	B	A	A	A	B	B	B	-	B	B	A	B	A	B	B	A	-	A	B	A	B	A	A	B	B	A	B	A	-	-	-	B	B	A	B	B	-	B	B	B	A	A	B	A	B	A	A	A
cdo1387b(emp70)	Public	A	B	B	B	A	B	A	-	A	A	B	B	B	B	B	B	-	B	B	A	A	B	A	B	B	B	A	A	-	-	-	A	B	A	A	A	-	A	B	B	A	A	A	A	A	B	A	B
cdo412b	Public	A	A	B	B	A	B	A	-	A	B	A	A	-	A	A	A	-	A	A	A	A	A	A	A	A	A	A	A	B	A	-	A	B	A	B	A	-	A	A	B	A	A	A	A	B	A	A	B
cdo534a(cts)	Public	A	-	-	-	-	-	-	-	-	-	-	-	-	-	-	-	-	-	-	-	-	-	-	-	-	-	-	-	-	-	-	-	-	-	-	-	-	-	-	-	-	-	-	-	-	-	-	-
cdo87b(ptk)	Public	A	B	A	A	B	B	A	-	B	A	B	B	A	B	A	B	-	A	B	B	B	B	A	B	A	B	B	B	A	A	-	A	A	A	B	A	-	B	A	B	A	A	B	B	B	B	-	B
cdo938a	Public	A	B	A	A	B	A	B	-	B	A	A	A	A	B	A	B	-	B	A	A	A	B	B	B	B	A	B	B	-	A	-	B	A	B	B	A	-	A	A	B	B	A	A	A	A	A	A	B
cdo938d	Public	B	B	A	A	B	A	A	-	A	A	B	B	B	-	B	B	-	A	B	A	A	B	B	A	A	A	B	B	A	A	-	B	A	B	B	A	-	B	A	B	B	-	B	B	A	A	-	A
cdo98a	Public	B	A	A	B	B	A	B	-	-	B	B	A	A	B	A	A	-	A	A	B	A	B	B	B	A	A	B	B	B	B	-	A	A	A	B	B	-	-	A	B	B	A	A	A	A	A	A	A
cdo98b	Public	B	A	B	B	B	A	B	-	B	A	A	A	A	A	A	A	-	A	A	A	A	B	-	-	B	B	B	B	A	A	-	B	A	A	B	B	-	A	B	A	B	B	B	B	B	B	B	B
chb101b	Public	A	-	A	B	B	-	A	-	B	-	A	B	B	A	-	-	A	A	B	B	A	-	A	B	B	A	B	B	B	A	-	-	-	A	B	-	-	B	B	B	B	-	B	B	B	B	-	-
chr106b	Public	A	-	A	B	B	-	A	-	B	-	A	A	B	A	-	-	B	A	-	A	A	-	A	A	B	B	-	-	-	A	-	-	-	A	B	-	-	B	B	A	B	-	B	A	A	B	A	-
chr109a	Public	A	-	A	B	B	-	A	-	B	-	B	B	B	B	-	-	B	A	B	B	B	-	B	B	A	A	A	B	B	A	-	-	-	A	A	-	-	A	A	A	B	-	A	B	A	A	-	-
chr110a	Public	B	-	A	B	A	-	A	-	B	-	B	B	B	A	-	-	B	B	B	B	B	-	A	B	A	A	A	B	B	A	-	-	-	B	B	-	-	B	B	B	A	-	B	A	A	A	A	-
chr112a	Public	A	-	B	B	A	-	A	-	-	-	A	A	B	A	-	-	B	B	B	A	A	-	A	B	B	A	A	A	B	A	-	-	-	-	A	-	-	B	B	A	B	-	B	B	A	A	B	-
chr113	Public	A	-	B	A	B	-	A	-	A	-	B	A	A	A	-	-	A	A	A	B	B	-	A	B	A	B	A	A	A	A	-	-	-	B	A	-	-	A	A	B	B	-	B	B	B	A	A	-
chr117a	Public	B	-	B	B	A	-	B	-	A	-	A	B	A	B	-	-	A	B	A	B	A	-	A	B	A	A	B	A	A	B	-	-	-	A	B	-	-	B	B	B	A	-	B	B	B	B	-	-
chr117d	Public	B	-	A	B	A	-	B	-	A	-	A	A	B	B	-	-	B	B	A	A	B	-	A	B	A	B	A	B	B	A	-	-	-	B	B	-	-	A	B	B	A	-	A	B	A	B	-	-
chrom7	Public	A	B	-	B	B	B	B	A	B	-	A	B	B	B	A	A	-	B	B	B	A	B	A	B	B	A	B	B	B	A	-	A	A	A	B	-	B	B	A	B	B	B	B	B	B	B	B	B
cko1	Public	B	A	A	B	A	B	B	A	A	B	A	B	B	A	B	B	B	B	B	B	B	B	B	B	B	B	B	B	A	B	-	A	A	B	A	B	B	A	B	A	B	B	B	A	B	B	B	A
crt2	Public	A	A	B	A	A	B	B	A	B	A	A	A	A	A	A	B	-	B	B	-	A	A	A	A	A	B	A	A	B	-	-	B	A	A	A	A	B	B	A	B	A	A	A	A	B	A	A	A
csu1171	Public	B	A	B	A	B	B	A	B	A	B	A	A	A	B	A	A	A	B	A	B	A	A	B	A	B	A	-	A	A	-	-	B	B	A	B	B	B	A	A	-	B	B	B	B	A	B	A	A
csu1183	Public	A	A	A	B	B	A	B	B	B	B	A	B	-	B	B	A	A	B	B	A	A	B	B	A	B	A	B	A	A	A	-	A	A	A	B	A	A	B	A	A	A	A	B	A	A	B	B	A
csu221	Public	A	B	B	A	B	B	B	B	B	A	B	B	A	A	A	B	A	B	A	B	B	B	A	A	B	A	B	B	B	-	-	B	B	A	-	A	A	B	B	B	B	B	B	A	B	A	A	A
csu292	Public	B	A	B	B	B	B	A	B	A	B	A	B	B	B	B	A	A	B	B	-	B	A	B	B	B	B	B	B	A	-	-	B	A	B	A	B	A	A	B	B	A	-	B	A	B	B	B	B
csu303	Public	B	B	B	A	A	B	A	B	B	-	B	A	B	B	B	B	A	B	A	A	B	A	A	A	B	B	B	B	B	B	-	B	A	B	B	-	A	B	A	B	B	B	B	B	A	A	-	B
csu308	Public	A	B	A	A	B	A	A	A	A	B	-	A	B	B	B	A	-	B	B	B	A	A	B	A	A	B	B	B	A	A	-	B	A	B	B	B	A	B	B	B	B	A	-	B	A	A	B	A
csu319	Public	B	A	B	B	B	-	B	A	A	-	B	B	A	B	B	B	B	A	-	B	B	-	B	A	B	B	-	A	B	A	-	B	B	A	B	B	A	A	A	B	B	A	A	A	B	B	A	A
csu324b(cts)	Public	B	A	A	B	A	B	A	A	A	B	B	B	A	A	A	B	-	B	B	B	B	B	B	B	B	B	A	B	A	B	-	A	A	B	A	B	B	A	B	A	A	B	B	A	B	B	-	B
csu374b	Public	A	B	B	B	B	B	B	A	B	A	-	B	A	B	A	A	B	B	A	B	A	B	A	A	A	B	B	A	B	-	-	-	A	A	B	B	A	B	-	A	B	-	-	B	B	B	B	B
csu48	Public	A	A	B	B	A	A	A	A	B	A	A	A	B	A	A	B	B	A	B	A	B	B	B	B	B	A	A	B	A	B	-	A	A	B	B	B	-	A	B	A	B	A	A	A	B	A	B	B
csu509	Public	A	B	B	B	A	B	A	A	A	-	A	B	B	A	B	A	A	B	B	A	A	A	A	B	A	A	-	A	B	A	-	A	B	-	A	A	A	A	B	A	A	B	B	B	A	A	B	-
csu554a(rnh)	Public	A	B	A	B	B	-	B	A	B	-	A	B	A	A	A	A	A	B	B	A	A	-	B	B	B	A	B	B	B	A	-	B	A	A	B	A	B	B	B	B	B	A	A	B	A	B	A	B
csu625	Public	A	A	A	B	A	A	A	B	B	A	B	B	B	B	A	A	B	A	B	A	B	B	A	B	A	A	A	B	B	A	-	B	A	-	A	A	B	A	B	A	B	A	A	B	A	A	A	A
csu634	Public	B	A	B	B	A	A	B	B	B	-	B	B	B	B	A	B	A	B	B	B	A	A	B	B	A	B	B	B	B	A	-	B	B	B	B	B	A	-	B	A	A	A	A	B	A	B	B	-
csu805	Public	B	B	B	B	B	A	B	A	A	A	A	B	A	A	B	B	A	B	A	A	B	B	A	A	A	A	A	A	A	A	-	A	A	B	A	B	B	A	B	A	B	A	-	B	A	A	B	A
csu923(sec61)	Public	B	A	A	B	A	B	B	B	A	A	A	A	B	A	B	A	A	B	B	A	A	A	B	B	A	B	A	A	B	A	-	A	A	B	B	A	B	A	A	A	B	A	B	A	A	A	A	A
cyp6	Public	A	A	B	A	A	B	B	A	B	A	A	A	A	A	A	B	A	B	B	A	A	A	A	A	A	B	A	A	B	A	-	B	A	A	A	B	B	B	A	B	A	A	A	A	B	A	A	B
dmt103c	Public	A	-	B	B	A	-	B	-	A	-	B	B	B	B	-	-	A	B	B	B	A	-	B	A	B	B	B	B	B	A	-	-	-	A	B	-	-	B	B	A	B	-	B	A	B	B	A	-
epl101	Public	A	-	B	A	A	-	B	-	B	-	A	A	A	A	-	-	A	B	B	A	A	-	B	A	A	B	A	A	-	A	-	-	-	A	A	-	-	B	A	B	A	-	A	A	B	A	A	-
fus6	Public	A	A	B	A	B	B	B	A	B	-	A	A	A	A	B	A	A	B	B	B	B	A	A	A	A	B	-	-	B	A	-	B	A	A	B	B	B	A	B	B	B	-	-	-	A	B	A	A
g2	Public	A	B	B	A	A	-	A	-	A	-	B	B	A	B	A	B	A	B	B	B	B	-	B	B	A	A	B	B	B	B	-	A	B	B	A	-	A	A	A	A	B	B	-	-	B	A	A	A
gcsh1	Public	A	A	A	B	A	B	A	B	B	A	B	B	B	B	A	A	B	A	B	A	B	B	B	B	A	A	A	B	A	A	-	B	A	-	A	A	A	A	A	A	B	A	A	B	A	A	B	A
gdcp1	Public	B	B	A	B	A	A	A	B	B	A	B	A	B	A	A	B	B	A	A	A	B	A	A	B	B	A	B	B	B	A	-	B	A	A	B	B	A	B	B	A	B	A	A	A	B	A	A	B
gpm16	Public	B	-	B	B	B	-	B	-	B	-	A	B	A	A	-	-	B	B	A	A	A	-	B	A	B	B	A	B	A	B	-	-	-	A	-	-	-	-	A	A	B	-	-	A	B	B	A	-
gpm3	Public	B	-	B	A	A	-	A	-	A	-	B	B	B	B	-	-	B	B	B	A	A	-	B	A	A	B	B	B	B	-	-	-	-	B	-	-	-	-	A	B	B	-	-	A	B	A	B	-
gpm4	Public	A	-	A	A	B	-	B	-	A	-	A	A	A	B	-	-	A	A	B	A	A	-	A	A	B	A	B	B	A	A	-	-	-	B	-	-	-	-	A	B	A	-	-	B	A	A	B	-
gpm5	Public	B	-	B	B	B	-	B	-	B	-	B	A	B	B	-	-	B	A	B	B	A	-	A	B	B	B	A	B	A	A	-	-	-	A	-	-	-	-	-	A	B	-	-	B	A	B	B	-
gta105	Public	B	-	B	B	B	-	B	-	A	-	A	A	B	A	-	-	A	B	A	B	A	-	A	B	A	B	A	B	B	A	-	-	-	B	A	-	-	A	A	A	B	-	A	B	A	A	A	-
hb1	Public	A	B	A	B	B	A	B	A	A	B	A	A	B	A	B	B	A	B	B	-	A	A	A	B	B	A	B	B	A	B	-	A	A	B	A	A	A	A	B	-	A	A	A	B	A	B	A	A
hda102	Public	B	-	A	A	B	-	A	-	B	-	B	A	A	A	-	-	A	A	A	B	-	-	A	B	B	B	A	A	B	B	-	-	-	B	A	-	-	A	A	B	A	-	B	A	B	A	B	-
hda109	Public	A	-	A	B	A	-	A	-	B	-	B	B	A	B	-	-	A	B	A	A	B	-	B	A	B	B	B	B	B	B	-	-	-	A	B	-	-	A	B	A	B	-	B	A	B	B	-	-
hdt105	Public	A	-	B	B	B	-	A	-	A	-	A	-	A	A	-	-	-	B	B	B	B	-	B	A	B	A	B	A	A	B	-	-	-	-	A	-	-	A	B	B	A	-	B	B	A	B	A	-
hmga102	Public	B	-	B	B	A	-	B	-	A	-	A	A	A	A	-	-	A	B	A	B	A	-	B	A	B	B	A	-	B	A	-	-	-	A	B	-	-	A	B	A	A	-	A	A	A	A	A	-
hon102	Public	B	-	B	A	B	-	B	-	-	-	A	A	A	B	-	-	B	A	A	A	B	-	A	A	B	B	A	A	B	A	-	-	-	A	A	-	-	B	A	A	A	-	A	A	B	A	A	-
hon104b	Public	B	-	A	B	A	-	B	-	A	-	A	B	A	A	-	-	A	A	A	B	A	-	A	B	A	B	A	A	B	B	-	-	-	B	B	-	-	A	A	B	B	-	B	A	B	A	B	-
hon106a	Public	B	-	A	B	B	-	B	-	B	-	B	B	B	B	-	-	B	A	B	B	A	-	A	B	A	B	B	B	A	A	-	-	-	A	B	-	-	B	B	A	B	-	B	B	A	A	A	-
hon110	Public	A	-	A	B	B	-	A	-	B	-	B	B	B	B	-	-	B	B	B	B	B	-	A	B	A	B	A	B	A	A	-	-	-	A	B	-	-	B	B	B	A	-	B	B	B	B	A	-
hox1	Public	B	A	B	B	B	B	A	B	B	B	A	B	B	B	B	B	B	B	B	B	B	A	B	B	B	B	B	B	A	A	-	B	A	B	A	B	A	B	B	B	A	B	B	A	B	B	B	B
hxa102a	Public	B	-	A	A	B	-	A	-	A	-	A	A	B	A	-	-	B	A	B	A	A	-	A	A	A	B	A	B	B	A	-	-	-	A	A	-	-	B	B	B	A	-	B	B	B	B	B	-
hxa102b	Public	A	-	A	B	B	-	A	-	B	-	B	B	B	B	-	-	A	A	B	B	B	-	A	B	B	A	B	B	B	A	-	-	-	A	B	-	-	B	B	B	B	-	B	B	B	B	-	-
incw3	Public	A	A	B	-	A	B	B	B	A	B	B	B	B	A	A	A	B	-	B	A	A	B	-	B	B	A	A	B	A	A	-	B	A	B	A	B	A	A	A	B	A	A	A	B	A	A	B	A
isu111a	Public	B	B	A	B	A	B	B	-	A	A	A	A	B	B	B	A	-	B	B	A	A	A	-	B	A	B	A	B	B	A	-	B	A	B	B	A	-	A	B	B	A	B	A	B	A	-	A	A
isu114	Public	B	A	B	B	B	B	A	-	A	-	A	B	B	B	B	A	-	B	B	B	B	A	B	B	B	B	A	B	A	A	-	B	B	B	A	B	-	A	B	B	A	B	B	A	B	B	B	B
isu144a	Public	B	A	A	B	A	A	B	-	B	-	B	A	B	A	A	B	-	B	B	A	A	B	A	B	B	B	A	-	B	B	-	B	B	A	A	A	-	B	B	B	B	B	A	A	B	B	A	B
isu41a	Public	B	A	B	A	A	A	B	-	B	B	B	B	A	B	A	B	-	B	B	A	A	A	B	A	B	A	A	B	B	A	-	B	B	B	B	B	-	A	A	A	A	B	B	B	A	B	B	B
isu58a	Public	A	A	B	A	B	A	A	-	A	-	A	A	A	B	A	B	-	A	B	B	-	B	A	A	A	B	A	A	A	B	-	A	B	A	A	B	-	B	A	B	A	A	A	B	B	B	A	B
jpsb106	Public	A	B	B	A	A	B	A	-	B	A	B	B	-	B	B	B	-	A	A	A	B	A	A	A	B	B	B	B	B	-	-	A	A	A	B	A	-	B	A	B	A	B	B	B	A	A	B	A
jpsb107a	Public	A	A	B	B	B	B	A	-	A	-	A	-	-	B	B	A	-	B	B	B	B	A	B	B	B	B	B	B	-	-	-	A	A	B	A	B	-	A	B	B	A	B	B	A	B	B	B	B
jpsb107b	Public	B	B	A	B	B	B	-	-	A	A	A	A	-	B	B	B	-	B	A	A	B	A	A	B	A	B	A	B	-	-	-	B	A	B	B	A	-	A	B	B	B	B	A	A	A	B	A	B
jpsb108	Public	B	A	A	B	A	B	B	-	A	A	A	A	-	A	B	A	-	A	A	A	A	A	B	B	A	B	A	A	B	A	-	B	A	B	B	A	-	A	A	A	B	A	B	A	A	A	B	A
jpsb365b	Public	A	B	A	B	A	A	B	-	B	A	B	A	B	B	A	B	-	A	A	A	B	A	A	B	A	B	A	A	-	-	-	A	B	A	A	A	-	A	B	A	B	A	A	B	B	A	B	A
jpsb41	Public	A	B	B	A	A	B	A	-	B	A	B	B	-	B	B	B	-	A	A	A	B	A	A	A	B	B	B	B	B	A	-	A	A	A	B	A	-	B	A	B	A	B	B	B	A	A	B	A
jpsb527c	Public	B	A	A	B	B	B	-	-	B	A	B	B	B	B	A	A	-	A	B	B	B	A	B	B	B	A	A	B	A	A	-	B	A	A	A	A	-	A	A	A	B	A	A	B	A	A	A	A
jpsb67	Public	A	B	B	B	A	B	A	-	A	B	A	A	B	A	B	A	-	B	B	A	A	A	A	B	B	A	A	A	B	A	-	A	B	-	A	A	-	B	B	A	B	B	B	B	A	A	A	A
jpsb79	Public	A	A	-	B	A	A	B	-	A	B	B	B	B	B	A	A	-	A	B	A	B	B	B	A	B	A	B	B	A	B	-	B	A	B	A	A	-	B	B	A	A	B	A	B	A	B	A	A
lim151	Public	A	A	B	A	B	A	A	A	A	A	B	B	A	B	B	A	A	A	A	A	A	B	B	B	A	A	A	A	A	A	-	A	A	A	A	A	A	A	B	B	A	A	B	B	A	-	A	B
lim182	Public	A	B	B	A	A	B	A	B	B	A	B	B	B	B	A	B	B	A	B	A	B	B	B	A	B	B	B	B	A	B	-	A	A	A	B	A	A	B	B	B	A	A	B	B	A	A	B	A
lim247	Public	A	B	A	B	B	B	A	A	B	-	A	A	B	A	A	A	-	B	B	B	A	-	A	B	-	B	B	B	B	A	-	B	A	A	B	B	B	B	-	B	B	B	B	B	A	B	-	-
lim286	Public	A	A	A	A	B	A	B	B	B	B	B	B	A	B	A	B	A	A	B	B	A	A	A	A	A	B	A	A	B	-	-	A	A	A	B	B	A	A	A	B	B	A	A	B	A	B	A	A
lim331	Public	A	A	A	B	A	A	A	B	A	B	B	B	B	B	A	A	A	A	B	A	B	B	B	A	B	-	B	-	A	-	-	A	A	A	A	A	A	B	B	A	A	B	A	B	A	B	A	A
lim4	Public	A	A	B	A	B	A	A	A	A	B	A	A	B	B	B	A	B	B	B	B	A	B	A	B	A	B	B	B	A	A	-	B	B	A	B	B	A	B	B	A	B	A	A	A	A	A	-	A
lim407	Public	B	A	A	A	-	B	A	A	A	A	B	B	A	B	B	A	B	B	A	A	B	A	B	A	A	A	A	B	B	A	-	B	B	A	B	A	B	A	A	B	A	A	A	B	A	B	B	A
lim432	Public	A	B	A	A	B	A	B	A	B	A	A	A	A	B	A	B	A	B	A	B	A	A	B	B	B	A	B	B	-	A	-	B	A	B	B	A	A	A	A	B	B	A	A	A	B	A	A	B
lim444	Public	A	A	A	B	B	B	A	A	A	A	B	B	A	B	A	A	A	A	B	A	A	A	B	A	B	B	B	B	A	A	-	B	B	A	A	A	A	A	A	B	B	B	-	B	A	A	B	B
lim446	Public	A	A	B	B	A	A	A	-	B	B	A	B	A	A	A	B	A	B	A	A	A	A	A	A	B	-	A	B	A	-	-	A	A	A	B	A	A	B	A	A	A	-	B	A	A	B	B	-
lim504	Public	A	A	B	A	B	-	A	A	A	-	A	A	A	B	A	B	A	B	A	A	A	-	B	A	B	A	-	A	A	B	-	B	B	A	B	B	B	A	A	-	B	B	B	B	A	B	-	A
lim78	Public	A	B	B	B	B	B	A	A	B	A	B	B	B	B	B	A	A	A	B	B	B	B	A	B	B	A	B	B	B	-	-	B	A	A	B	A	A	B	B	B	B	A	B	B	B	B	B	B
lim86	Public	A	A	B	A	B	A	B	A	B	A	A	A	A	A	A	A	B	A	B	B	A	A	A	B	A	B	A	A	B	-	-	A	B	A	A	B	A	A	A	B	A	A	B	A	B	A	A	-
lim99a	Public	A	B	B	B	B	B	A	A	B	A	B	B	B	B	B	A	A	A	B	B	B	B	A	B	B	A	B	B	B	A	-	B	A	A	B	A	A	B	B	B	B	A	B	B	B	B	A	B
lim99b	Public	A	A	B	A	A	B	B	B	B	B	B	A	A	A	A	B	A	-	B	B	A	A	-	A	A	A	A	B	-	A	-	B	B	B	B	B	A	A	B	A	A	B	B	B	A	B	A	A
mbd106	Public	A	-	A	A	B	-	B	-	A	-	A	A	A	B	-	-	A	A	B	A	A	-	A	A	B	A	B	A	A	A	-	-	-	B	A	-	-	A	A	B	A	-	A	B	A	A	B	-
mbd109	Public	B	-	B	B	B	-	B	-	B	-	A	A	A	B	-	-	B	A	A	B	A	-	B	B	B	B	B	B	B	A	-	-	-	A	B	-	-	B	A	B	B	-	A	B	A	A	B	-
mez1	Public	B	-	A	B	A	-	B	-	A	-	A	B	B	A	-	-	A	A	A	A	A	-	A	B	A	B	A	A	B	A	-	-	-	B	B	-	-	A	A	B	B	-	A	A	B	A	A	-
mlg3	Public	A	A	B	B	A	A	A	B	A	B	-	B	A	A	B	A	B	A	B	A	A	B	-	A	B	B	A	A	A	A	-	B	A	A	A	A	B	A	B	B	A	A	B	B	A	A	B	B
mmc0022	Public	B	B	A	B	A	B	A	B	B	B	B	A	B	A	B	A	A	A	B	B	A	B	B	B	A	A	A	B	B	A	-	B	A	B	B	A	B	B	B	A	B	A	A	A	A	-	A	A
mmc0081	Public	A	B	A	A	B	A	A	A	A	A	A	A	B	B	B	A	A	B	A	B	A	A	B	A	A	B	B	B	A	A	-	A	B	B	-	B	-	B	B	B	B	A	A	B	A	A	B	A
mmc0132	Public	B	B	A	B	A	B	A	-	B	B	B	B	A	B	B	A	A	-	B	A	B	B	A	B	A	A	A	B	B	A	-	B	A	B	B	B	B	B	B	B	A	A	B	A	A	A	A	A
mmc0351	Public	B	A	B	B	B	A	B	A	B	B	B	A	A	B	A	A	B	A	A	B	A	B	B	B	-	A	B	B	B	A	-	A	A	A	-	B	B	-	A	B	B	A	A	-	A	-	B	A
mmc0371	Public	A	B	A	B	A	B	A	A	A	-	-	A	B	A	B	A	-	A	A	B	A	B	A	B	B	A	A	A	B	A	-	A	B	A	A	A	B	-	B	A	A	B	B	B	A	A	A	A
mmc0381	Public	B	B	B	B	B	B	A	B	B	A	B	B	A	B	A	A	B	B	A	A	A	A	B	A	B	B	A	B	B	B	-	A	B	A	B	A	A	A	A	A	B	A	B	A	B	B	A	B
mmc0401	Public	B	B	A	B	A	A	A	A	B	A	-	A	B	A	B	A	A	A	A	B	A	A	A	B	A	B	A	A	A	A	-	A	-	B	A	A	A	A	A	A	B	A	B	A	B	A	B	A
mmc0481	Public	A	B	A	A	A	B	B	A	A	A	A	A	A	A	A	A	A	A	B	B	A	A	B	B	A	A	B	B	A	A	-	B	B	B	A	A	A	B	B	B	A	B	B	B	B	A	A	A
mmp105	Public	A	A	B	A	B	B	A	B	B	B	B	A	A	A	B	B	-	A	B	B	B	B	B	A	B	B	-	-	B	B	-	B	A	A	A	-	A	A	-	B	B	B	B	B	A	B	-	A
mmp108b	Public	B	A	A	B	A	B	B	B	A	-	A	B	B	A	B	A	B	A	A	A	A	A	B	B	A	B	-	A	B	A	-	B	A	B	B	-	B	A	B	B	B	-	A	A	B	A	A	-
mmp112	Public	B	A	-	B	B	A	B	A	B	B	A	A	A	B	A	A	-	A	A	B	A	B	B	B	B	A	A	B	B	-	-	B	A	A	B	B	B	B	A	B	B	A	A	A	A	A	A	A
mmp118	Public	A	B	A	A	B	B	B	A	B	A	B	B	A	B	A	B	-	B	A	B	A	A	B	A	B	B	B	-	A	A	-	B	B	A	A	A	A	A	A	A	B	B	B	B	A	A	-	-
mmp12	Public	A	A	A	A	A	B	B	B	B	-	B	B	A	A	A	-	B	A	B	A	A	B	B	B	A	A	-	-	B	B	-	B	A	B	A	-	A	B	A	B	A	-	-	B	A	A	-	-
mmp124	Public	A	B	A	A	B	A	B	B	A	-	A	A	B	B	B	B	-	A	B	B	A	A	A	A	B	A	-	-	A	A	-	A	A	B	A	A	B	A	-	A	A	-	B	B	A	A	-	B
mmp127	Public	A	A	B	B	A	-	A	A	A	-	A	A	B	A	A	A	A	A	A	A	A	-	A	A	A	A	-	A	B	A	-	A	B	A	B	-	B	A	A	B	A	A	A	A	B	A	A	-
mmp131	Public	B	B	A	B	B	A	B	B	A	-	B	A	B	A	B	B	B	B	B	B	A	A	B	B	A	A	B	B	A	B	-	B	A	B	A	-	A	A	B	B	A	A	A	B	A	B	-	A
mmp135	Public	A	A	-	B	B	-	A	A	A	-	A	A	B	B	A	-	A	B	-	A	A	-	A	A	B	B	-	A	B	B	-	B	B	A	A	-	B	A	-	A	B	B	B	A	A	B	A	A
mmp138	Public	B	B	B	B	B	B	A	B	B	-	B	B	A	B	B	A	A	B	A	A	A	A	B	A	B	B	-	-	B	A	-	A	B	A	B	-	A	A	A	B	B	-	-	A	B	B	A	-
mmp142	Public	A	A	B	B	A	A	B	B	A	-	B	B	B	B	A	B	-	B	B	B	A	A	B	B	A	B	A	-	B	A	-	A	A	B	B	B	A	A	-	A	A	A	-	B	A	B	B	-
mmp144	Public	B	B	A	B	A	-	B	A	B	-	B	B	A	A	B	A	A	B	B	A	B	-	A	B	A	A	A	B	B	A	-	B	A	B	B	B	A	B	B	B	A	A	-	A	A	A	A	A
mmp145	Public	A	A	B	B	B	A	B	-	A	-	B	B	A	A	B	B	-	B	B	B	B	A	B	B	A	A	A	A	B	A	-	B	B	A	A	A	-	A	A	B	A	A	A	-	B	B	A	-
mmp154	Public	B	A	A	B	B	B	B	A	B	A	B	B	B	B	A	A	A	A	B	B	A	B	A	B	A	B	B	B	A	A	-	B	B	A	B	B	A	A	B	A	B	A	A	B	A	A	A	A
mmp16	Public	A	A	B	A	A	B	A	B	B	-	B	B	B	A	A	A	A	A	B	A	A	B	B	B	B	A	-	-	A	A	-	B	A	B	A	-	A	A	A	B	A	A	A	B	A	A	B	-
mmp163	Public	B	A	A	B	A	B	B	B	A	-	A	B	B	A	B	B	-	A	A	B	A	A	A	B	A	B	-	A	B	B	-	A	A	B	B	B	B	A	-	B	B	-	-	A	B	A	-	B
mmp175	Public	B	A	B	B	A	A	B	A	A	A	B	B	A	A	B	B	B	A	A	A	A	B	B	A	A	B	A	A	A	B	-	A	A	B	B	B	A	A	A	A	B	B	B	A	A	A	A	A
mmp182	Public	B	A	B	B	B	B	B	A	B	-	A	B	B	A	A	A	B	A	B	B	A	A	A	A	B	A	A	-	A	B	-	A	A	B	B	-	A	B	-	B	B	-	-	B	A	B	-	-
mmp183	Public	A	A	A	A	B	B	A	A	B	-	A	-	A	A	A	B	B	A	B	A	A	A	A	A	B	B	-	-	-	A	-	A	B	A	B	B	B	B	B	A	B	B	B	-	A	B	-	A
mmp194	Public	A	B	A	A	B	A	B	A	B	B	B	B	A	A	A	A	A	B	A	A	A	A	A	A	B	-	-	-	B	A	-	B	B	A	B	-	B	A	A	A	B	-	A	A	A	A	B	B
mmp195e	Public	B	A	B	B	B	B	B	A	A	-	B	B	B	A	A	A	B	A	B	A	B	A	B	B	B	B	A	A	B	B	-	A	B	A	B	B	B	A	B	A	B	B	B	B	B	B	A	A
mmp2	Public	A	A	B	A	A	A	A	B	B	B	B	B	A	B	A	B	B	A	B	B	A	A	B	A	A	B	-	-	-	-	-	B	B	B	B	B	A	-	A	A	A	A	-	B	A	B	-	A
mmp20	Public	B	A	A	B	A	B	B	B	A	-	A	B	B	A	B	A	A	A	A	A	A	A	A	B	A	B	A	A	B	B	-	B	A	B	B	B	B	A	A	B	B	A	A	A	B	A	A	A
mmp21	Public	A	A	B	B	A	B	A	A	A	-	A	A	B	A	B	A	B	A	A	A	A	A	A	A	A	A	-	A	B	A	-	B	B	A	A	A	B	A	B	B	A	A	A	A	B	B	A	-
mmp25	Public	B	A	A	A	B	B	A	B	B	-	B	B	B	A	B	B	-	A	A	A	B	B	A	A	B	A	B	-	A	A	-	B	B	B	A	A	B	A	A	A	B	A	A	B	A	A	A	A
mmp29	Public	B	B	A	B	A	B	A	B	B	-	B	B	B	A	B	A	A	B	B	B	B	B	A	B	A	A	A	-	B	A	-	B	A	B	B	-	B	B	B	B	A	A	-	-	A	A	A	A
mmp3	Public	A	B	B	A	B	B	A	B	B	B	A	A	A	B	B	A	A	A	B	-	A	A	B	B	A	-	A	-	A	-	-	A	B	A	A	A	A	B	A	A	B	B	B	A	A	A	A	A
mmp30	Public	A	A	B	A	B	A	B	B	B	-	B	A	A	A	A	B	B	A	B	B	A	B	A	A	A	B	A	A	B	A	-	A	A	A	A	A	A	A	A	B	B	B	B	B	A	A	A	-
mmp32	Public	B	B	B	B	B	B	B	B	B	B	-	A	-	A	A	B	A	-	B	B	A	B	B	B	B	B	B	B	A	B	-	A	B	B	A	A	A	A	B	A	B	B	B	A	A	B	A	-
mmp39	Public	A	B	A	A	B	A	A	B	-	-	-	A	B	B	A	A	B	A	B	B	A	B	A	B	B	A	B	B	A	A	-	A	A	A	A	A	B	A	A	A	B	B	B	B	A	B	B	B
mmp43	Public	A	A	A	A	-	-	A	A	B	-	B	B	A	B	B	A	B	B	-	A	B	-	B	A	A	A	A	-	B	A	-	B	B	B	B	-	B	A	A	B	A	A	A	B	A	B	B	-
mmp47	Public	A	B	A	A	B	-	B	A	A	-	A	A	B	B	B	A	B	A	B	B	A	-	B	B	A	A	B	B	A	A	-	B	B	B	A	-	A	B	B	B	B	A	A	B	B	B	B	-
mmp48a	Public	B	B	A	A	A	-	B	A	B	-	A	A	A	A	A	A	B	B	B	B	A	-	A	B	B	B	A	A	B	B	-	B	A	A	B	A	A	A	B	B	B	A	A	A	B	B	B	A
mmp53	Public	B	B	A	B	B	B	A	A	A	-	B	A	A	B	B	B	A	B	B	B	B	A	B	A	A	A	B	B	B	-	-	B	B	B	A	A	B	B	-	A	A	A	A	B	A	A	-	B
mmp57	Public	B	B	A	B	B	-	B	A	B	-	B	B	A	B	B	B	A	A	A	B	A	-	A	B	A	B	-	-	B	B	-	B	A	A	A	B	A	B	B	B	A	A	-	B	B	B	B	B
mmp61	Public	A	B	A	A	B	-	A	A	A	-	A	A	B	B	A	A	A	A	B	B	A	-	A	B	A	A	-	B	A	A	-	A	A	B	A	A	B	A	A	A	B	-	-	B	A	A	-	B
mmp66	Public	A	B	B	B	A	A	A	A	A	-	B	A	B	B	A	B	A	A	A	B	A	B	A	A	B	B	-	B	-	A	-	A	A	A	B	-	B	A	B	B	A	A	A	A	A	B	A	-
mmp69	Public	B	B	A	B	A	-	A	B	B	-	B	B	A	B	B	A	B	-	B	A	B	-	A	B	A	A	A	-	B	A	-	B	A	B	B	B	B	B	B	B	A	A	-	A	A	A	A	A
mmp71	Public	A	B	B	A	B	A	A	A	A	-	B	A	B	A	B	A	B	A	A	B	B	A	B	A	A	A	-	B	B	B	-	B	A	B	B	B	B	A	A	B	A	A	A	-	B	A	A	-
mmp74	Public	A	B	A	B	A	B	A	B	A	-	-	A	B	A	B	A	B	B	B	A	A	B	A	B	B	A	-	A	B	A	-	A	B	A	A	A	B	-	B	A	A	-	B	B	A	A	A	A
mmp75	Public	A	A	B	A	B	A	B	A	B	-	A	A	A	A	A	B	B	A	B	A	A	A	A	A	B	B	-	A	B	B	-	B	A	A	A	A	B	B	A	B	A	A	A	A	B	B	A	-
mmp78	Public	A	B	B	B	A	B	A	A	A	-	A	A	B	A	B	A	B	B	B	A	A	A	A	B	B	A	-	A	B	A	-	A	B	A	A	A	B	B	B	A	B	B	B	B	A	A	A	A
mmp79	Public	B	B	A	B	A	B	A	A	A	-	B	B	B	A	A	B	B	A	B	B	B	B	B	B	B	B	-	B	A	A	-	B	A	B	A	A	A	B	B	B	A	A	A	A	B	B	B	B
mmp80	Public	B	B	A	B	A	-	A	B	B	-	B	A	B	A	B	A	B	A	-	B	A	-	B	B	A	A	B	B	B	A	-	B	A	B	B	-	B	B	B	A	B	B	B	-	A	B	-	A
mmp83	Public	A	B	A	B	B	-	A	A	B	-	B	B	B	B	A	A	-	A	B	B	B	-	A	B	B	A	B	B	B	A	-	A	A	A	B	-	A	B	B	B	B	-	-	B	B	B	B	B
mmp87	Public	A	B	B	B	B	-	A	A	B	-	B	B	B	B	B	A	A	A	B	B	B	-	A	B	A	A	B	B	B	A	-	B	A	A	A	A	A	B	B	B	B	-	-	B	B	B	-	-
mmp89	Public	B	B	A	A	B	A	A	A	B	A	B	A	B	A	B	A	A	A	A	B	A	A	A	B	A	B	B	A	B	B	-	A	B	B	A	A	A	A	A	A	A	A	-	-	B	A	B	B
mmp9	Public	B	B	A	B	A	B	A	B	B	B	B	B	B	A	B	A	A	B	B	-	B	B	A	B	A	A	A	A	B	-	-	B	A	B	B	A	B	B	B	A	-	A	B	A	A	A	-	A
mmp91	Public	B	A	A	A	B	A	B	A	B	A	B	A	A	A	A	A	B	A	B	B	B	A	A	A	A	B	A	A	B	B	-	A	B	A	A	A	A	A	A	B	A	A	A	A	B	A	A	-
mmp94	Public	A	A	B	B	A	-	B	A	B	-	A	B	A	A	A	A	A	B	A	B	A	-	A	A	B	A	A	-	A	A	-	A	A	B	B	B	A	A	A	A	B	B	B	-	A	B	A	-
mmp96	Public	B	A	B	A	A	A	B	B	A	-	B	B	A	B	A	B	-	B	B	B	A	-	B	A	-	A	-	B	B	A	-	B	B	B	B	B	A	A	A	A	A	-	B	B	A	B	B	B
mpik3	Public	A	B	A	B	-	B	B	A	B	B	A	A	B	A	A	A	-	B	B	A	A	A	A	B	B	A	A	B	B	A	-	B	B	-	A	B	B	-	B	B	A	B	B	A	A	A	A	B
mtl1	Public	A	B	B	A	-	B	B	-	B	A	B	B	-	A	A	B	A	B	A	B	B	A	A	A	B	A	B	B	B	A	-	B	B	A	B	A	-	B	B	B	B	B	B	A	B	A	A	A
myb5	Public	A	A	B	B	A	A	A	B	A	B	B	A	B	B	A	A	B	B	B	A	A	A	A	B	A	B	B	B	B	B	-	B	B	A	A	A	B	A	B	A	A	A	A	A	B	B	B	A
nbp35	Public	A	A	A	A	B	B	B	A	A	A	A	A	B	B	B	A	A	A	A	B	A	A	B	B	A	A	A	B	A	A	-	B	B	B	A	B	A	B	B	B	B	B	B	B	B	A	B	A
ndp1	Public	A	B	A	B	B	A	B	A	B	A	A	A	A	B	A	B	A	B	A	B	A	B	B	A	B	B	B	B	B	A	-	B	A	B	B	A	B	A	A	B	B	A	A	A	B	A	A	B
nfa102	Public	A	A	B	B	A	-	A	B	A	-	A	B	A	A	B	A	B	A	B	A	A	-	B	A	A	B	-	A	A	A	-	B	A	A	A	A	B	A	B	B	A	A	-	B	A	A	A	-
nfc103a	Public	A	-	A	B	B	-	A	-	B	-	A	A	B	A	-	-	-	B	B	B	A	-	A	B	B	B	B	B	B	A	-	-	-	A	B	-	-	B	B	B	B	-	B	-	A	B	-	-
nfc104a	Public	B	-	A	A	B	-	A	-	A	-	B	B	B	B	-	-	A	A	B	B	B	-	B	A	A	A	B	B	A	A	-	-	-	B	B	-	-	A	A	B	B	-	A	-	A	A	A	-
nfc104b	Public	B	-	A	B	A	-	B	-	B	-	B	A	B	A	-	-	A	A	A	A	B	-	A	A	A	B	A	B	B	A	-	-	-	B	A	-	-	A	B	A	B	-	B	A	-	A	B	-
nfc104c	Public	B	-	A	B	B	-	B	-	B	-	B	B	A	A	-	-	A	A	B	B	B	-	A	B	A	A	A	B	B	A	-	-	-	B	B	-	-	B	B	B	B	-	B	A	A	A	B	-
nfd101b	Public	B	-	A	B	A	-	B	-	-	-	B	A	B	A	-	-	A	A	A	A	B	-	B	A	A	B	A	B	B	A	-	-	-	B	A	-	-	A	B	A	B	-	B	A	A	A	B	-
nfd104a	Public	A	-	A	A	A	-	B	-	A	-	A	A	A	A	-	-	A	A	B	B	A	-	B	B	A	A	B	A	A	A	-	-	-	B	A	-	-	B	B	B	A	-	B	B	B	A	A	-
nfd104e	Public	A	-	B	B	A	-	A	-	A	-	A	A	B	A	-	-	B	B	B	A	A	-	A	B	B	A	A	A	B	A	-	-	-	A	A	-	-	B	B	A	B	-	B	B	A	A	A	-
nfd105	Public	A	-	A	B	A	-	A	-	B	-	A	A	B	A	-	-	-	B	B	A	A	-	A	B	B	A	A	B	B	A	-	-	-	-	A	-	-	-	B	B	A	-	B	A	A	A	A	-
nfd110	Public	B	-	A	A	A	-	A	-	A	-	B	B	A	B	-	-	A	B	A	B	B	-	A	B	B	A	B	B	B	B	-	-	-	A	B	-	-	A	A	B	A	-	B	B	B	B	A	-
nfe101	Public	A	-	A	A	B	-	A	-	A	-	A	A	B	B	-	-	B	A	A	B	A	-	B	B	A	B	B	B	A	A	-	-	-	B	A	-	-	B	B	B	B	-	-	B	A	B	B	-
nnr2	Public	A	B	A	A	B	-	B	-	B	-	B	B	A	B	A	B	A	B	A	B	B	-	B	A	B	B	B	B	A	A	-	B	B	A	A	A	A	A	A	A	B	B	B	B	A	A	-	-
npi113b	Public	B	B	-	B	B	B	A	-	-	-	B	B	-	B	B	B	-	B	A	A	B	A	B	A	B	B	B	B	B	A	-	A	B	A	B	B	-	-	B	B	B	-	B	A	B	B	-	A
npi208c	Public	A	A	-	B	A	A	A	-	-	B	B	A	B	B	A	A	-	B	B	B	B	A	A	A	A	B	A	B	B	A	-	A	B	A	A	A	-	A	B	B	B	B	A	A	B	B	-	A
npi223a	Public	B	B	-	B	B	B	B	-	-	A	A	A	B	A	B	B	-	B	B	B	A	A	-	B	A	B	A	A	B	A	-	A	A	B	A	A	-	A	A	A	B	A	A	A	A	A	-	A
npi352	Public	B	B	-	A	B	A	A	-	-	A	B	A	A	A	A	B	-	B	B	-	B	A	B	A	A	-	A	B	A	B	-	A	B	A	B	B	-	-	A	A	A	-	A	A	A	B	-	A
npi409	Public	A	A	A	A	-	A	A	A	B	A	B	A	A	B	A	A	B	B	-	A	B	B	B	A	A	A	A	B	B	A	-	B	B	B	B	A	B	A	A	B	A	A	A	B	A	B	B	A
npi414a	Public	A	A	A	B	B	B	B	B	B	B	B	A	B	B	A	B	A	A	B	A	B	A	B	A	B	A	A	A	A	B	-	A	B	A	B	A	A	A	B	B	A	B	A	A	A	B	B	B
npi439b	Public	A	B	-	B	B	B	B	-	-	B	A	A	B	B	A	B	-	B	B	B	A	A	B	A	A	A	B	B	B	A	-	B	A	B	A	B	-	A	-	A	A	A	A	B	A	B	-	A
npi442	Public	A	B	A	A	A	B	B	A	A	A	-	A	A	A	B	B	A	A	B	A	A	A	B	B	A	-	A	A	A	A	-	B	B	A	A	B	A	A	A	B	B	B	B	A	B	A	A	A
npi445a	Public	A	A	-	A	A	B	A	-	B	A	B	B	B	B	A	A	-	A	B	A	B	A	B	B	B	A	A	B	A	A	-	B	A	B	A	A	-	A	A	A	A	B	A	B	A	A	-	A
npi447a	Public	B	A	-	B	B	A	B	-	-	A	A	A	-	A	A	A	-	A	A	A	A	B	A	B	B	B	A	B	A	A	-	-	A	A	B	B	-	A	B	A	B	-	B	-	B	B	-	A
npi457	Public	A	B	-	B	A	B	A	-	A	A	B	B	B	B	A	B	-	A	-	A	B	A	B	A	B	B	B	B	A	-	-	A	A	A	A	A	-	A	B	B	A	B	B	B	A	A	-	A
npi563	Public	A	A	-	A	A	B	B	-	-	B	B	B	A	A	-	A	-	A	B	A	A	B	B	B	A	A	A	B	B	B	-	B	A	B	A	B	-	B	A	B	A	-	A	B	A	A	-	A
npi587	Public	A	A	-	A	A	A	A	-	-	B	B	A	B	A	A	B	-	B	B	A	B	A	A	A	A	B	A	A	A	B	-	A	B	A	A	A	-	B	A	A	A	A	A	B	A	-	-	A
o2	Public	B	A	B	A	B	A	B	A	B	A	A	A	A	B	A	B	B	A	A	A	B	A	-	A	B	B	A	A	B	A	-	B	B	A	A	A	B	B	A	A	A	A	A	A	B	A	A	A
pbf1	Public	B	B	A	B	A	A	A	A	B	A	B	A	B	A	B	B	A	A	A	B	B	A	-	B	A	B	A	A	A	-	-	A	B	B	A	B	A	A	-	A	B	A	B	A	B	A	B	A
phi041	Public	B	B	A	A	A	A	A	-	B	A	A	A	A	A	A	B	A	B	A	B	B	A	A	B	B	B	A	A	B	B	-	B	A	A	B	B	-	-	-	B	B	A	B	A	B	B	A	A
phi056(tub1)	Public	B	A	B	-	B	A	B	-	B	B	A	A	A	A	B	-	-	B	B	B	A	A	A	A	A	A	A	B	A	A	-	B	A	A	B	B	-	-	-	B	-	A	B	A	A	B	B	A
phi059	Public	A	A	A	B	A	A	A	B	B	A	B	A	B	A	A	A	B	A	B	A	B	A	-	B	A	A	B	B	A	A	-	B	A	B	A	A	A	A	B	A	A	A	A	B	A	A	A	A
phi101049	Public	A	B	A	B	B	B	A	-	B	A	A	A	B	A	-	B	B	A	B	A	A	A	-	A	B	B	A	B	A	A	-	A	B	A	B	A	-	-	B	A	B	B	B	A	-	B	-	-
phi116	Public	B	B	A	A	B	B	A	-	A	A	B	B	B	B	B	B	A	A	B	B	B	B	B	A	A	A	B	B	A	A	-	B	A	B	B	-	-	B	A	B	B	A	A	B	A	A	A	A
phi121	Public	B	B	A	A	B	B	B	-	B	B	B	B	A	B	B	A	A	A	B	B	B	A	B	A	B	B	B	-	B	A	-	B	B	B	A	B	-	A	B	-	-	-	B	-	B	B	B	B
phi233376	Public	B	A	B	B	-	A	B	-	B	-	B	B	B	B	B	-	B	A	B	A	-	A	B	B	B	B	A	B	B	B	-	B	B	-	A	-	-	B	B	B	-	A	B	B	A	B	B	B
phi243966	Public	B	-	-	B	-	B	B	-	B	-	B	B	B	-	B	-	B	A	-	B	-	-	B	B	A	-	B	B	B	A	-	B	A	B	A	-	-	B	B	B	A	A	B	A	A	-	B	B
phi251315	Public	B	-	A	B	-	-	B	-	B	-	B	A	B	-	-	-	A	A	-	A	-	-	B	A	B	A	A	-	-	A	-	A	B	-	A	-	-	A	-	A	B	A	-	A	A	-	B	A
phi265454	Public	A	-	A	B	-	B	A	-	B	-	A	-	A	A	A	A	A	A	B	B	-	B	A	B	A	B	B	B	A	A	-	A	A	A	B	-	-	B	A	B	B	-	B	B	B	-	-	B
phi295450	Public	B	-	B	A	-	B	B	-	B	-	B	A	A	B	A	-	B	-	-	A	-	-	A	A	B	B	B	B	-	A	-	B	A	A	B	-	-	B	A	A	A	B	B	A	B	A	B	B
phi453121	Public	A	B	-	A	A	B	A	-	A	A	B	B	A	B	B	B	-	B	-	B	B	B	B	B	A	A	B	B	B	B	-	A	B	B	A	B	-	A	A	A	B	B	A	B	-	A	A	A
php06005	Public	A	A	-	B	-	B	-	-	B	A	B	B	B	B	-	A	-	A	-	B	B	B	-	B	A	A	A	B	A	A	-	B	A	-	A	A	-	A	A	A	B	A	A	-	A	A	-	-
php10017	Public	B	A	B	B	A	A	B	A	B	A	A	B	A	A	B	B	B	A	B	A	A	B	B	A	A	B	A	B	B	B	-	A	B	A	B	B	A	A	A	A	-	-	-	-	-	B	A	A
php15013	Public	A	A	-	A	A	B	B	-	A	B	B	A	B	A	A	A	-	A	B	A	A	B	B	B	B	A	A	B	A	A	-	B	A	B	A	B	-	A	A	B	A	B	A	B	A	A	-	A
php15018	Public	B	A	-	B	B	B	B	-	B	-	B	A	B	B	A	A	-	A	B	B	A	B	A	B	A	B	B	B	A	A	-	B	B	A	B	A	-	-	-	A	-	-	B	B	A	A	-	A
php20521	Public	B	B	-	A	B	A	A	-	-	A	A	A	A	A	A	A	-	B	A	A	A	B	B	A	A	A	B	A	B	B	-	A	A	B	B	B	-	B	B	A	A	B	B	A	B	B	-	A
php20523b	Public	B	A	-	B	A	A	B	-	A	A	B	B	A	A	B	B	-	A	A	A	A	B	B	A	B	B	A	A	A	B	-	A	A	B	B	B	-	A	A	A	B	B	B	A	A	-	-	A
php20557b	Public	B	A	-	B	B	B	B	-	-	A	-	-	B	B	B	A	-	A	B	B	A	B	A	B	-	B	B	B	A	A	-	B	B	-	B	B	-	A	B	A	B	A	B	B	-	B	-	A
php20558a	Public	B	B	-	B	A	B	A	-	B	B	B	B	B	A	B	A	-	A	B	B	B	B	A	B	A	A	A	B	B	A	-	B	A	B	B	A	-	B	B	B	-	A	B	A	A	A	-	A
php20566	Public	A	B	-	A	A	B	B	-	A	A	B	A	B	A	B	B	-	A	B	A	A	A	B	B	A	A	-	B	B	A	-	B	B	B	A	B	-	B	B	B	B	B	B	B	B	A	-	B
php20568a	Public	B	A	-	A	B	A	A	-	-	A	B	B	A	B	B	B	-	A	B	A	B	A	A	B	A	-	A	B	B	B	-	B	-	B	B	B	-	B	B	A	B	A	A	B	B	A	-	B
php20569a	Public	A	A	B	A	A	B	A	A	A	B	A	A	A	A	-	A	A	B	A	A	A	A	A	A	A	A	A	A	B	A	-	A	B	A	B	B	B	A	A	-	B	A	B	A	A	A	A	B
php20581a(tb)	Public	A	-	A	-	A	A	B	A	A	A	A	A	A	B	A	B	A	A	A	A	B	A	A	A	B	B	A	A	B	A	-	A	B	B	A	B	B	B	A	A	A	A	A	-	B	A	B	A
php20608a	Public	B	B	-	B	A	B	B	-	-	B	A	B	A	A	B	A	-	B	A	A	A	A	A	A	A	A	A	B	B	B	-	B	A	B	A	A	-	A	B	B	A	A	B	B	A	B	-	B
php20626	Public	B	B	-	A	A	A	A	-	B	-	A	A	A	A	A	A	-	B	A	B	A	A	A	B	B	B	A	A	B	B	-	B	A	A	B	B	-	B	B	B	B	A	B	A	B	B	-	A
php20661	Public	B	A	-	B	A	B	B	-	-	A	B	A	A	A	A	A	-	A	A	B	A	B	B	B	B	B	A	B	A	A	-	B	A	A	B	B	-	A	B	A	B	-	B	-	A	A	-	A
php20725a	Public	B	B	B	A	B	B	B	B	B	B	B	A	A	B	A	B	-	B	A	A	B	A	A	A	B	B	B	B	B	A	-	B	A	A	B	A	A	B	A	A	A	B	B	A	B	B	B	B
php20909b	Public	B	A	-	A	B	B	A	-	-	-	B	B	B	B	B	B	-	A	A	A	B	B	B	A	B	A	B	A	A	A	-	B	B	B	A	A	-	-	A	A	A	B	B	B	A	A	-	A
plt2	Public	B	A	A	A	B	B	A	-	A	A	B	B	A	B	A	-	B	B	A	A	B	A	-	A	B	-	B	B	A	A	-	B	B	A	-	A	B	A	A	B	B	B	A	B	A	B	B	B
pmcb1	Public	B	A	B	A	B	A	A	-	A	B	A	A	A	B	A	A	A	B	A	A	B	A	B	B	B	A	A	B	A	B	-	B	B	A	B	B	B	A	B	A	A	B	B	B	A	B	A	A
pmg1	Public	B	A	A	B	A	B	A	B	A	A	A	A	B	B	B	B	B	B	A	B	B	A	A	A	A	B	A	A	B	A	-	B	A	B	B	A	B	A	B	-	B	B	A	A	A	B	A	B
prp2	Public	A	A	B	A	B	A	A	A	A	A	A	A	A	A	A	A	A	A	B	-	A	A	A	A	A	B	A	A	A	-	-	A	B	A	A	B	A	A	A	B	A	A	B	A	B	A	A	B
psr119a	Public	A	-	A	B	B	A	A	-	B	B	B	A	A	A	B	A	-	A	B	B	A	B	-	B	A	A	A	B	B	A	-	B	A	B	B	A	-	B	B	A	A	-	B	A	A	A	A	A
psr160a	Public	B	A	A	B	A	B	B	-	A	A	A	B	B	A	B	A	-	A	A	A	A	A	A	B	A	B	A	A	B	B	-	B	A	B	B	B	-	A	A	B	B	A	A	A	B	-	A	B
psr160c	Public	A	A	B	A	A	A	A	-	B	B	B	B	A	B	A	B	-	A	B	B	A	A	A	A	A	B	A	B	B	A	-	B	A	B	B	B	-	B	A	A	B	A	A	B	A	B	A	A
psr160d	Public	A	A	B	A	A	A	A	-	B	B	B	B	A	B	A	B	-	A	B	B	A	A	A	A	A	B	A	B	A	A	-	B	A	B	B	B	-	A	A	A	A	A	A	B	A	B	A	A
psr371a	Public	A	B	A	A	B	A	B	-	B	B	B	B	A	A	A	A	-	B	A	A	A	A	A	A	B	B	B	A	B	A	-	B	B	A	B	-	-	A	A	A	B	A	B	A	A	A	B	B
psr371b	Public	A	A	B	A	A	B	B	-	B	A	A	A	A	A	A	B	-	B	B	A	A	A	B	A	A	B	A	A	B	A	-	B	A	A	A	B	-	B	A	B	A	A	A	A	B	A	A	B
psr544	Public	A	A	B	B	B	A	B	-	B	B	A	A	-	B	A	A	-	A	A	B	A	B	B	B	-	A	B	B	B	A	-	-	-	B	B	B	-	A	B	B	A	A	A	-	-	B	A	A
psr598	Public	B	B	B	B	-	B	B	-	A	B	B	B	B	B	A	A	-	B	B	B	B	B	A	B	A	A	B	A	B	B	-	B	A	A	B	B	-	B	B	B	A	A	B	B	B	B	-	B
psr628	Public	A	B	A	B	A	B	A	-	B	B	B	B	B	A	B	A	-	A	B	B	B	B	A	B	A	A	-	B	B	A	-	B	A	B	B	A	-	B	B	A	B	A	B	A	A	-	A	A
psr901	Public	B	A	A	A	A	A	A	-	A	B	B	A	B	A	A	B	-	B	B	A	B	A	A	A	A	B	A	A	-	-	-	A	B	A	A	A	-	B	A	A	A	A	A	B	A	-	A	A
rca1	Public	A	B	B	A	B	B	B	A	B	A	B	B	A	A	A	B	A	B	A	B	B	A	A	A	B	A	B	B	B	-	-	B	B	A	-	A	A	B	B	B	B	B	B	A	B	A	-	-
rz143a(gpc)	Public	B	A	B	B	A	B	B	-	A	A	A	B	B	A	B	A	-	A	A	B	A	A	A	B	A	B	A	A	-	-	-	A	A	B	B	B	-	A	A	B	B	A	-	A	B	A	B	B
rz242a	Public	B	A	A	B	A	B	B	-	A	A	A	A	B	A	B	A	-	A	A	A	A	A	A	B	A	A	A	A	-	-	-	B	A	B	B	A	-	A	B	B	B	A	A	A	B	A	B	B
rz242b	Public	B	A	A	B	B	B	-	-	A	A	-	A	B	A	B	A	-	A	B	B	A	B	A	B	A	A	A	B	-	-	-	B	B	A	B	A	-	-	B	B	B	A	B	B	-	-	A	A
rz273b(ant)	Public	A	B	A	A	A	B	B	-	A	A	B	A	A	A	B	B	-	A	B	A	A	A	B	B	A	A	-	B	-	A	-	B	B	B	A	B	-	A	A	B	B	B	B	B	B	A	A	A
rz296b	Public	B	B	A	B	A	B	A	-	B	B	B	A	B	A	B	A	-	A	B	B	A	B	B	B	A	A	A	B	B	A	-	B	A	B	B	A	-	B	B	A	B	B	A	A	A	B	A	A
rz323a	Public	A	B	A	A	B	A	B	-	A	A	A	A	B	B	B	A	-	A	B	B	A	A	A	B	B	A	B	A	A	A	-	A	A	A	A	A	-	A	A	A	B	B	B	B	A	A	B	B
rz390a(cyb5)	Public	B	A	B	B	B	B	A	-	A	B	A	B	B	B	B	-	-	B	B	B	B	-	-	-	-	-	-	-	-	-	-	B	B	B	A	B	-	A	B	B	A	B	B	A	B	B	B	B
rz390c(cyb5)	Public	B	-	-	-	-	-	-	-	-	-	-	-	-	-	-	-	-	-	-	-	-	-	-	-	-	-	-	-	-	-	-	B	A	B	B	A	-	B	B	A	B	A	A	A	A	-	A	A
rz390d(cyb5)	Public	B	-	-	-	-	-	-	-	-	-	-	-	-	-	-	-	-	-	-	-	-	-	-	-	-	-	-	-	-	-	-	B	A	B	B	B	-	A	A	B	B	A	A	A	A	B	A	B
rz404(ccp)	Public	A	B	A	A	B	A	B	-	B	B	B	B	A	A	A	A	-	B	A	A	A	A	A	A	B	A	B	A	-	-	-	B	B	A	B	-	-	A	A	A	B	A	B	A	A	A	B	B
rz444d	Public	A	A	A	B	B	A	B	-	A	B	B	B	A	A	B	A	-	B	B	A	A	A	B	B	A	A	A	A	A	A	-	B	A	A	A	A	-	A	A	B	A	A	B	A	B	A	A	B
rz476b	Public	B	A	A	A	B	A	A	-	A	A	A	A	B	B	B	A	-	B	B	B	A	B	A	B	A	B	B	B	A	A	-	B	B	A	B	B	-	B	B	A	B	A	A	A	A	A	B	B
rz53b	Public	B	B	B	A	B	B	-	-	A	B	-	B	-	B	A	A	-	A	B	A	B	B	B	-	B	A	B	A	B	-	-	-	-	-	-	-	-	-	-	B	B	B	B	B	A	A	-	B
rz599b	Public	A	A	B	B	A	B	B	-	B	B	A	B	A	A	A	A	-	B	A	B	A	A	A	A	A	A	A	B	A	A	-	A	A	B	B	B	-	A	A	A	B	B	B	A	A	B	A	B
rz698d(ppy)	Public	A	A	B	A	A	B	B	-	B	A	A	A	A	A	A	B	-	B	B	A	A	A	B	A	A	B	A	A	B	A	-	B	A	A	A	B	-	B	A	B	A	A	A	A	B	A	A	B
sbp2	Public	B	B	B	B	A	B	B	A	B	B	B	B	A	A	B	A	A	A	A	A	A	B	A	A	B	A	A	A	-	A	-	-	A	B	A	B	B	A	B	A	B	A	B	B	A	B	A	B
sdg101	Public	A	-	B	A	B	-	B	-	B	-	A	A	A	A	-	-	A	A	B	A	A	-	A	A	B	B	A	A	B	B	-	-	-	A	A	-	-	B	A	B	A	-	A	A	B	B	A	-
sdg102c	Public	B	-	A	B	A	-	B	-	A	-	A	A	B	A	-	-	A	A	A	A	A	-	B	B	A	B	A	A	B	A	-	-	-	B	B	-	-	A	B	B	B	-	A	A	B	A	B	-
sdg108a	Public	B	-	B	B	A	-	A	-	A	-	B	A	B	A	-	-	A	B	B	A	A	-	A	B	B	A	A	A	B	A	-	-	-	A	A	-	-	A	B	B	B	-	B	B	A	A	-	-
sdg110	Public	A	-	B	A	A	-	B	-	B	-	A	A	A	A	-	-	A	B	B	A	A	-	B	A	A	B	A	A	B	A	-	-	-	A	A	-	-	B	A	B	A	-	A	A	B	A	A	-
sdg113	Public	A	-	A	B	A	-	B	-	B	-	A	B	A	B	-	-	A	B	B	A	A	-	A	A	B	B	A	A	A	B	-	-	-	A	B	-	-	B	A	A	A	-	B	A	A	B	B	-
sdg115	Public	B	-	B	A	A	-	A	-	B	-	B	A	A	B	-	-	B	B	A	A	B	-	A	A	B	B	B	B	B	A	-	-	-	B	B	-	-	B	B	B	B	-	A	B	A	A	B	-
sdg119	Public	B	-	A	B	A	-	B	-	B	-	B	A	B	B	-	-	A	A	A	A	B	-	A	B	A	B	A	A	B	B	-	-	-	A	A	-	-	A	A	A	B	-	A	B	B	A	B	-
sdg123	Public	A	-	A	B	A	-	A	-	B	-	A	A	A	A	-	-	A	A	A	A	A	-	A	B	B	B	B	B	B	A	-	-	-	A	B	-	-	B	A	B	B	-	B	-	B	B	A	-
sdg129	Public	B	-	A	B	B	-	B	-	B	-	B	B	B	B	-	-	B	A	B	B	A	-	A	B	A	B	B	B	A	-	-	-	-	A	B	-	-	A	B	A	B	-	B	B	A	A	A	-
serk2	Public	A	B	A	A	-	B	-	A	A	A	A	A	-	-	B	A	A	A	B	B	A	-	B	B	A	A	-	-	A	A	-	-	-	-	A	A	A	B	B	-	B	A	A	B	A	B	A	A
tif1	Public	A	B	B	B	B	A	B	A	B	A	-	B	B	A	A	B	A	B	A	-	A	A	B	A	A	A	A	A	B	-	-	B	B	A	B	B	B	A	B	A	B	A	B	A	A	A	A	B
tua4	Public	B	A	A	A	B	B	B	A	B	B	A	A	A	B	B	A	B	A	B	A	B	A	A	A	B	A	B	B	B	A	-	B	B	A	A	B	B	B	B	B	A	A	B	A	B	B	B	A
uaz187	Public	A	A	B	A	A	-	B	A	B	-	A	A	A	A	A	B	A	B	B	A	A	-	B	A	A	B	A	A	B	A	-	B	A	A	A	-	B	B	A	B	A	A	A	A	B	A	A	-
uaz262	Public	B	B	A	B	B	A	A	A	B	A	B	A	B	A	B	A	A	A	A	B	-	A	A	B	A	-	-	A	B	-	-	A	B	B	A	A	A	A	-	A	A	A	B	A	B	A	B	B
uaz276	Public	A	B	A	A	B	A	B	B	A	A	A	A	-	B	B	B	-	A	B	-	A	A	A	A	B	A	-	-	A	-	-	A	A	B	A	A	-	A	A	A	A	B	A	B	A	A	B	B
ufg13a	Public	B	A	B	B	A	A	B	B	A	B	B	B	B	B	A	B	B	B	B	B	A	A	B	B	B	B	-	B	B	-	-	B	B	B	B	B	A	A	B	A	A	A	-	B	A	B	B	B
ufg24	Public	B	A	B	B	A	A	B	B	B	B	B	B	B	B	A	B	A	B	B	B	A	A	B	B	A	-	A	B	B	-	-	B	B	B	B	B	A	-	B	A	A	A	A	B	A	B	B	-
ufg30a	Public	A	A	A	B	B	B	B	-	B	-	A	B	B	B	A	A	A	A	B	B	B	A	B	B	A	A	B	B	B	A	-	B	A	A	A	A	A	A	A	A	B	A	A	B	A	A	A	A
ufg33	Public	B	A	B	A	A	-	A	B	B	-	A	A	A	B	A	B	A	-	B	A	B	-	A	A	B	B	A	-	B	B	-	A	B	A	B	B	A	B	-	A	A	A	A	-	A	B	-	A
ufg41	Public	B	A	B	-	A	B	A	B	A	-	A	B	B	B	B	A	A	B	A	A	B	A	B	B	A	B	A	A	A	A	-	A	B	B	B	B	A	A	-	B	A	-	B	A	A	A	A	A
ufg59	Public	A	A	A	B	B	B	A	B	B	A	-	B	B	B	A	A	A	A	B	B	B	A	B	B	B	A	-	B	B	-	-	B	A	A	A	A	A	A	A	A	B	-	A	B	A	A	A	-
ufg62	Public	A	B	B	A	A	A	A	A	B	-	A	A	B	A	B	A	B	A	A	B	A	-	B	A	A	A	B	B	B	A	-	B	A	B	B	B	B	A	B	A	A	A	A	B	B	A	A	A
ufg63	Public	B	A	B	B	A	A	B	B	A	B	B	B	B	B	A	B	-	B	B	B	A	A	B	B	B	-	B	B	B	-	-	B	B	B	B	B	A	A	B	A	A	A	B	B	-	B	B	B
ufg67	Public	B	A	B	B	A	-	B	B	B	-	B	B	B	B	A	B	A	B	B	B	A	-	B	B	B	B	-	B	B	A	-	B	B	B	B	B	A	A	B	B	A	A	-	B	A	B	B	B
ufg70	Public	B	A	B	A	A	A	B	B	B	-	B	B	A	B	A	B	-	B	B	A	A	-	B	A	-	A	A	-	B	A	-	B	B	B	B	B	A	A	A	A	A	B	B	B	A	B	B	B
ufg71	Public	A	A	A	A	A	A	A	B	B	B	B	B	A	B	A	B	-	A	B	B	A	A	A	B	A	-	A	A	A	-	-	B	A	B	B	B	A	-	A	B	B	A	A	B	A	B	A	A
ufg72	Public	A	A	B	A	A	A	B	-	A	-	B	B	A	B	B	A	B	A	A	B	B	A	B	B	A	A	-	-	B	A	-	B	A	B	B	B	B	B	A	B	-	A	A	-	B	A	A	-
ufg74	Public	B	A	B	B	B	-	A	B	A	-	A	B	B	B	B	A	A	B	-	B	B	-	B	B	B	B	B	B	A	A	-	B	B	B	A	-	A	A	-	B	A	-	B	A	B	B	B	B
ufg75c	Public	A	A	A	B	B	A	B	B	B	-	B	A	B	A	B	B	B	B	B	B	A	A	A	B	B	A	B	B	A	B	-	A	A	B	A	A	A	A	A	B	A	A	A	B	A	B	B	A
ufg79	Public	B	A	B	A	B	B	A	B	B	-	A	B	A	B	A	B	-	B	A	A	A	A	B	A	B	A	A	A	B	B	-	A	A	A	B	A	B	A	B	A	A	A	A	A	A	A	B	-
ufg81	Public	A	A	B	A	A	B	B	B	B	A	B	B	A	A	B	A	B	A	B	-	A	A	B	B	A	A	A	B	B	-	-	B	A	A	B	B	A	B	A	B	A	A	A	B	B	B	B	B
umc1029	Public	B	B	A	A	B	A	A	A	B	A	A	-	A	A	A	B	A	B	B	A	B	A	B	A	A	-	A	B	B	B	-	A	B	A	B	B	B	-	A	A	A	-	A	A	A	A	B	A
umc104a	Public	A	B	-	B	A	B	B	-	-	B	A	A	B	B	B	B	-	A	B	B	A	B	B	B	B	B	A	A	A	A	-	B	B	B	A	B	-	A	B	B	B	B	-	A	-	-	-	B
umc104b	Public	B	A	-	B	A	A	B	-	-	A	-	B	A	A	B	B	-	A	A	A	A	B	B	A	A	B	A	B	-	B	-	A	B	A	B	B	-	A	A	A	B	B	B	A	B	A	-	A
umc1060	Public	B	A	A	A	A	A	A	A	A	B	B	A	B	B	A	A	B	B	B	B	A	B	-	B	A	B	B	B	A	A	-	B	B	A	B	B	A	B	B	A	B	A	A	A	A	A	-	A
umc109	Public	A	A	B	A	A	B	B	-	A	A	A	B	A	B	A	A	B	A	A	B	B	A	B	A	A	A	A	A	A	B	-	B	B	A	B	B	A	B	A	A	B	A	A	A	A	A	A	A
umc1097	Public	A	A	B	A	A	A	A	A	A	A	B	A	B	B	-	A	B	A	A	A	B	B	-	A	B	A	A	B	B	B	-	B	A	B	B	B	B	A	A	B	A	B	A	B	B	B	A	B
umc1101	Public	B	B	B	B	A	B	B	A	B	B	A	B	A	A	B	A	A	A	A	A	A	B	B	A	B	A	A	A	A	A	-	A	A	B	A	A	B	A	B	B	B	B	B	B	A	B	A	B
umc1107	Public	B	A	B	A	A	A	B	B	B	B	A	A	A	A	A	B	A	B	B	B	A	A	B	A	B	A	A	B	B	B	-	B	B	B	B	B	B	A	A	A	A	B	B	B	A	B	A	A
umc1114	Public	B	B	A	B	B	B	B	A	A	A	B	B	B	B	B	B	B	B	A	A	B	A	A	B	A	B	A	B	B	A	-	B	A	B	B	A	B	A	B	B	B	B	A	B	A	B	A	B
umc1120	Public	B	A	B	A	A	A	B	B	A	B	B	B	A	B	A	B	A	B	B	B	A	A	B	A	B	A	B	B	B	A	-	B	B	B	B	B	A	A	A	A	A	B	B	B	A	B	B	B
umc1123	Public	A	B	B	A	B	A	B	A	A	A	A	B	A	B	B	B	A	B	A	A	A	A	B	A	A	A	B	A	A	A	-	A	A	B	A	A	B	-	B	B	A	B	A	B	A	A	B	B
umc1139	Public	A	A	A	B	B	A	B	B	A	B	B	B	A	B	B	B	A	A	A	B	B	B	B	A	B	B	A	A	A	B	-	B	B	A	B	B	B	A	A	A	A	B	B	A	B	B	A	B
umc1143	Public	A	A	B	B	-	B	B	A	A	B	B	B	B	A	B	A	A	A	A	B	A	A	A	-	A	A	A	A	B	B	-	B	A	B	B	B	B	A	B	A	A	B	A	A	B	A	B	B
umc1147	Public	B	A	A	B	A	B	B	A	A	A	A	A	A	A	A	A	A	A	A	A	A	-	A	B	B	B	A	B	A	A	-	B	A	A	B	B	B	A	B	A	B	B	B	B	A	A	A	A
umc1153	Public	A	A	B	B	A	B	-	A	B	A	-	B	A	A	B	A	B	A	B	A	A	B	B	A	A	B	A	A	B	B	-	-	B	A	B	A	A	-	A	A	B	B	B	B	B	A	A	A
umc1159	Public	B	A	B	A	A	A	B	A	A	A	A	A	A	B	A	B	B	A	A	A	B	A	A	A	B	B	A	A	B	B	-	A	B	B	A	A	B	B	A	A	B	A	A	-	B	A	B	A
umc1165	Public	A	A	A	B	A	A	B	B	B	A	B	A	B	A	A	B	B	B	B	A	A	B	A	B	B	A	A	B	B	B	-	B	B	B	A	A	B	A	B	B	B	B	A	A	B	B	A	A
umc1169	Public	A	A	A	B	B	A	B	A	B	A	A	A	A	-	A	-	-	-	A	A	B	B	B	B	B	A	B	B	A	A	-	B	A	B	B	A	A	A	A	A	B	A	A	A	A	A	A	A
umc1177	Public	A	A	B	A	B	B	B	A	B	B	A	A	A	A	B	A	A	B	-	B	A	A	A	A	A	-	A	B	A	A	-	B	A	A	B	B	B	B	A	B	B	A	B	A	A	B	B	A
umc11a	Public	A	B	-	B	A	A	A	-	-	A	B	B	B	B	A	B	-	A	B	A	A	B	A	B	B	B	B	B	-	A	-	A	A	A	B	A	-	A	B	B	A	A	A	A	A	B	-	B
umc1229	Public	B	A	A	B	A	B	B	B	A	A	A	B	B	A	B	B	A	A	A	A	A	A	A	B	A	B	A	A	B	B	-	B	A	B	A	B	B	A	A	-	B	A	A	A	B	A	A	B
umc123	Public	A	B	-	A	B	B	B	-	-	-	B	B	-	A	A	B	-	B	A	B	B	B	A	A	B	A	B	B	B	A	-	B	B	A	B	A	-	B	-	B	B	B	B	-	B	A	-	A
umc124a(chk)	Public	B	B	A	A	A	B	A	A	A	A	B	B	A	B	A	A	A	B	A	B	B	A	A	B	B	A	B	B	B	B	-	B	A	A	B	B	B	A	A	B	A	A	B	B	B	B	A	B
umc124b(chk)	Public	B	B	B	B	A	B	B	A	B	B	A	B	B	A	B	A	B	B	A	A	A	A	-	-	A	-	-	B	B	B	-	B	A	B	B	A	B	A	B	B	A	A	B	B	A	B	A	A
umc1256	Public	B	A	B	A	B	B	B	A	B	A	A	B	A	A	A	A	A	B	A	-	A	A	B	B	B	B	A	B	B	B	-	A	A	A	B	B	B	A	A	A	B	A	B	A	A	B	B	A
umc1257	Public	B	A	A	B	A	B	B	B	A	A	A	A	B	A	B	A	A	A	A	A	A	B	B	B	A	B	A	A	B	A	-	B	A	B	B	A	B	A	B	B	B	A	-	A	B	A	B	B
umc1258	Public	A	A	A	A	A	A	B	B	B	B	B	B	A	B	A	B	A	A	B	B	A	A	A	A	A	B	A	A	A	A	-	A	A	A	-	B	A	B	A	B	B	A	A	B	A	B	A	A
umc1266	Public	B	A	B	B	B	A	B	B	B	B	B	B	A	B	A	B	B	A	B	B	B	B	A	B	B	A	B	B	A	B	-	B	A	B	B	A	A	B	B	A	A	A	A	B	A	B	A	A
umc1268	Public	A	A	A	B	B	B	B	B	B	B	B	A	B	B	A	B	B	A	B	A	A	A	B	A	B	A	A	A	A	B	-	A	B	A	B	A	A	A	B	B	B	B	A	A	A	B	B	B
umc1269	Public	B	A	B	A	B	B	A	B	B	B	A	A	A	B	-	A	B	-	-	A	B	A	A	A	B	B	A	B	B	B	-	B	B	A	B	B	A	B	B	A	A	A	B	B	A	B	A	A
umc1273	Public	B	B	A	A	A	A	A	B	B	B	B	A	A	B	B	B	B	B	A	A	B	A	A	A	B	B	B	B	B	A	-	B	A	B	B	A	A	B	B	B	B	B	A	B	A	A	B	B
umc131	Public	B	B	A	B	B	A	A	-	B	A	B	A	B	A	B	A	-	A	A	B	-	A	A	B	A	B	A	A	-	-	-	A	B	B	A	A	-	A	A	A	A	A	B	A	B	A	B	B
umc1311	Public	B	B	A	B	B	A	B	B	B	A	B	B	A	B	A	A	A	A	B	B	A	A	A	B	B	A	B	B	A	B	-	B	B	A	B	A	A	B	B	-	A	A	A	B	A	B	A	A
umc1315	Public	B	A	B	A	B	B	B	A	B	B	B	A	A	B	A	A	B	A	B	B	A	B	A	B	A	A	A	B	B	A	-	A	B	A	B	B	B	A	A	B	B	A	A	A	A	B	B	A
umc1316	Public	B	A	B	B	B	B	A	B	A	-	A	B	B	B	B	A	A	B	B	B	B	A	B	B	B	-	A	B	A	A	-	B	B	B	A	B	A	A	B	B	A	B	B	A	B	B	B	B
umc1321	Public	A	B	A	A	B	A	B	B	A	A	A	A	B	B	-	B	A	A	B	A	A	A	A	A	-	A	B	A	A	A	-	A	A	B	A	A	B	A	A	A	A	B	A	B	A	A	B	B
umc1325	Public	A	A	-	A	A	A	A	A	A	A	B	B	B	B	-	A	B	A	B	-	B	B	B	A	B	A	A	B	B	A	-	B	A	B	B	A	B	A	A	B	A	-	-	B	A	B	A	B
umc1336	Public	A	A	B	A	A	B	A	B	B	A	B	B	B	B	A	A	B	A	B	A	B	A	B	B	B	A	A	B	A	A	-	B	A	B	A	A	A	A	A	A	A	B	A	B	A	A	B	A
umc1340	Public	B	A	B	B	B	B	A	B	A	A	A	B	B	B	B	A	A	B	B	B	B	A	B	B	B	B	A	B	A	A	-	B	B	B	A	B	A	A	B	B	A	B	B	A	B	B	B	B
umc1346	Public	A	B	B	B	A	B	A	A	A	B	A	A	B	A	B	A	B	B	B	A	A	B	A	B	B	A	A	A	B	A	-	A	B	A	A	A	B	B	B	A	B	B	B	B	A	A	A	A
umc1358	Public	A	B	B	B	A	B	B	A	B	A	B	B	B	B	A	A	A	A	B	B	A	B	B	A	B	-	B	A	A	A	-	-	A	A	B	B	A	B	B	A	B	A	B	B	B	B	B	A
umc1367	Public	A	A	A	B	B	B	A	B	B	A	B	B	B	B	A	A	B	B	B	B	B	A	B	B	A	A	A	B	B	A	-	B	A	A	A	A	A	A	A	A	B	A	A	B	A	A	A	A
umc1370	Public	B	A	B	A	A	B	B	B	A	A	-	B	B	B	A	A	B	A	A	B	B	A	B	A	A	B	B	A	A	B	-	A	B	B	B	B	A	B	B	A	B	-	A	A	A	A	A	A
umc1378	Public	A	B	A	B	A	B	A	A	A	A	A	A	A	A	B	A	A	A	B	A	A	A	B	A	B	A	A	B	B	B	-	A	B	A	A	A	A	B	A	A	A	B	A	A	A	A	A	A
umc1399	Public	B	A	B	A	A	B	B	B	A	B	A	B	A	B	B	B	A	B	A	A	A	B	A	B	B	A	A	A	B	B	-	A	A	A	B	B	B	A	B	A	A	B	A	A	A	B	B	A
umc1401	Public	A	A	B	A	B	A	B	A	B	A	A	A	A	A	A	B	B	A	B	A	A	A	A	A	B	B	A	A	B	B	-	B	A	A	A	A	B	B	A	B	A	A	A	A	B	B	A	B
umc1403	Public	A	B	B	B	A	B	A	A	A	A	B	B	B	B	B	B	A	-	B	A	A	B	A	B	B	B	A	A	A	A	-	A	A	A	A	A	B	A	B	B	A	A	A	A	A	B	A	A
umc1407	Public	B	B	A	A	B	A	A	A	A	A	B	B	B	B	B	B	A	A	B	B	B	B	B	A	A	A	B	B	A	A	-	B	A	B	B	A	B	B	A	B	B	A	A	B	A	A	A	A
umc140a	Public	A	B	-	B	B	-	B	-	B	-	-	B	B	A	A	-	-	B	-	B	A	-	A	B	B	A	B	B	B	A	-	A	B	-	B	-	B	B	-	B	B	B	B	-	B	B	A	-
umc140b	Public	B	A	-	B	A	A	B	-	A	B	-	A	-	-	A	B	-	-	-	B	-	-	B	B	B	B	B	B	B	-	-	B	B	B	B	B	-	-	-	-	-	-	-	-	-	-	-	B
umc1422	Public	A	A	B	B	A	-	A	B	-	B	B	A	B	B	A	A	B	B	B	A	A	B	A	B	A	B	B	B	B	B	-	-	B	A	-	A	B	A	B	A	A	A	A	A	B	B	B	A
umc1423	Public	A	A	B	A	A	A	A	A	A	-	B	A	B	B	-	A	B	A	B	A	B	A	B	A	B	A	A	B	B	B	-	B	A	B	B	B	B	A	A	B	B	B	A	B	B	B	A	B
umc1429	Public	B	A	A	B	B	B	B	A	B	-	B	A	B	B	B	A	B	A	B	B	A	B	A	B	A	B	B	B	A	A	-	B	B	A	B	B	A	A	B	A	B	A	B	B	A	B	A	A
umc1431	Public	A	B	A	B	B	B	B	A	B	A	A	B	A	A	A	A	A	B	B	B	-	B	A	B	B	A	B	B	B	A	-	A	A	A	-	A	B	B	B	B	B	A	B	B	B	B	A	B
umc1447	Public	B	A	B	A	B	A	B	A	B	B	A	A	A	A	A	A	B	A	A	B	A	B	A	B	A	A	A	B	B	A	-	A	B	A	B	B	B	A	A	B	B	A	A	A	A	A	B	A
umc1448	Public	A	A	B	A	B	A	A	B	A	B	A	A	A	B	A	B	A	A	B	B	-	B	A	A	A	B	A	A	A	B	-	A	B	A	A	B	A	B	A	B	A	A	A	B	B	B	A	B
umc1453	Public	B	B	A	A	A	B	B	B	A	B	B	B	B	A	A	A	B	A	B	A	A	B	B	B	B	A	A	B	A	A	-	B	A	B	A	B	A	A	A	B	A	A	A	B	A	A	B	A
umc1461	Public	A	B	A	A	B	A	B	B	A	A	A	A	B	B	B	A	A	A	B	-	A	A	A	B	B	A	B	A	A	A	-	A	A	A	A	A	B	A	A	A	B	B	B	B	A	A	B	B
umc1483	Public	B	A	B	A	B	B	A	A	B	B	A	A	A	B	A	A	A	B	A	A	B	A	A	A	B	B	A	B	A	B	-	B	B	A	B	B	B	B	B	A	A	B	B	B	A	B	A	A
umc1489	Public	B	B	B	B	A	A	A	B	A	A	B	B	A	B	-	B	A	-	A	A	A	B	B	B	A	-	B	A	B	-	-	-	-	B	-	B	B	B	-	A	A	-	B	A	A	B	B	-
umc1495	Public	B	B	A	B	B	B	B	A	B	B	B	B	A	A	B	B	A	A	B	B	B	B	A	B	A	A	A	B	B	A	-	A	A	B	B	A	-	-	-	B	A	A	B	A	A	-	B	-
umc1506	Public	A	A	B	A	A	B	B	B	B	A	B	B	A	A	B	A	A	A	B	-	B	A	-	B	A	A	A	B	B	B	-	-	A	A	B	B	A	B	A	-	A	A	-	B	B	A	B	B
umc1539	Public	B	B	-	B	B	A	B	B	B	A	B	B	A	B	A	A	A	A	B	B	A	A	A	B	B	A	B	B	A	B	-	B	B	A	B	A	A	B	B	A	A	A	A	B	A	B	A	A
umc1541	Public	A	A	B	A	B	A	A	B	A	A	A	A	A	B	A	B	A	A	B	B	B	B	A	A	A	B	A	A	A	B	-	A	B	A	A	B	A	B	A	B	A	A	B	B	B	B	A	B
umc1542	Public	A	A	A	B	A	A	B	B	B	A	B	A	B	B	A	B	B	B	B	B	B	B	A	B	A	-	A	B	B	A	-	B	B	B	A	A	B	A	B	B	B	B	A	A	B	B	A	A
umc1568	Public	A	A	B	B	B	B	A	B	A	A	A	A	A	B	A	A	A	B	A	A	A	A	B	A	B	A	A	A	A	B	-	B	B	A	B	B	B	A	B	B	B	B	B	B	A	B	A	A
umc158	Public	A	A	-	A	A	A	A	-	-	B	A	B	A	B	A	B	-	A	B	A	A	A	B	B	A	A	A	B	A	B	-	B	A	B	A	A	-	B	A	A	B	B	B	A	A	B	-	A
umc1581	Public	B	B	A	B	A	A	A	A	B	A	B	A	B	A	B	A	A	A	A	B	B	A	-	B	A	B	A	-	B	B	-	A	B	B	A	A	A	A	-	A	A	A	B	-	B	A	B	B
umc1586	Public	A	A	A	A	A	A	B	B	B	B	B	B	A	B	A	B	A	A	B	B	A	A	A	B	A	B	A	A	A	A	-	B	A	B	B	B	A	B	A	B	B	A	A	B	A	B	A	A
umc1587	Public	B	A	A	A	B	B	B	A	B	B	A	B	A	B	B	A	B	A	B	A	B	A	A	B	B	A	B	A	B	A	-	B	B	A	B	B	B	B	B	B	A	-	B	A	B	A	A	A
umc1588	Public	A	A	B	A	A	B	A	B	A	B	A	A	B	A	B	A	A	A	A	B	-	A	A	A	-	B	A	A	A	A	-	A	-	B	B	A	A	-	B	B	B	B	B	A	B	A	B	A
umc1590	Public	B	B	B	B	B	A	B	A	A	A	A	A	B	B	B	B	A	A	B	A	A	A	A	A	A	A	B	B	A	A	-	A	A	B	A	A	A	B	B	B	A	B	A	B	A	A	B	B
umc1592	Public	A	A	-	B	B	A	B	B	A	B	B	-	A	B	B	-	B	B	B	B	B	B	B	A	B	B	A	A	A	B	-	B	B	A	B	B	B	A	A	A	A	B	B	A	B	B	A	B
umc1597	Public	B	A	A	B	B	A	B	A	B	B	A	A	A	B	A	A	B	A	A	B	A	B	B	B	B	A	B	B	B	A	-	B	A	A	B	B	B	B	A	B	B	A	A	A	A	A	A	A
umc1599	Public	A	A	B	A	A	A	A	B	B	B	B	B	A	B	A	B	A	A	B	B	A	A	B	A	A	B	A	B	B	A	-	B	B	B	B	B	A	A	A	A	A	-	A	B	A	B	A	A
umc15a	Public	A	A	-	A	A	B	A	-	-	B	A	B	A	B	A	A	-	B	A	A	A	-	B	B	B	A	-	B	A	A	-	B	A	B	B	A	-	B	A	A	A	B	B	A	A	B	-	A
umc1603	Public	A	B	A	A	B	A	B	B	A	A	A	A	-	B	B	B	A	A	B	A	A	A	A	A	B	A	B	A	A	A	-	A	A	B	A	A	B	A	A	A	A	B	A	B	A	A	B	B
umc1606	Public	B	A	A	B	A	B	B	B	A	A	A	B	A	A	B	B	A	A	A	B	A	A	A	B	A	B	A	A	B	B	-	A	A	B	B	B	B	A	A	B	B	A	B	A	-	A	B	B
umc1632	Public	B	A	B	A	B	A	B	A	B	A	A	A	A	B	A	B	B	A	A	A	B	A	A	A	B	B	A	A	B	A	-	B	B	A	-	A	B	B	A	A	A	A	A	A	B	A	A	A
umc1648	Public	A	A	B	A	A	B	B	B	A	B	B	A	A	A	A	A	B	A	B	A	A	B	B	B	B	A	A	B	A	B	-	B	A	B	A	B	A	A	A	B	A	A	A	B	A	A	-	A
umc1650	Public	A	A	B	B	A	A	B	A	B	B	-	B	-	A	A	A	A	B	A	B	A	A	A	A	A	A	A	B	A	A	-	A	A	B	B	B	A	A	A	A	B	B	B	-	A	B	A	B
umc1657	Public	B	A	B	B	A	A	B	-	A	B	B	B	B	B	A	B	A	B	B	B	A	A	B	B	B	B	B	B	B	A	-	B	B	B	B	B	A	B	B	B	A	A	B	B	A	B	B	B
umc1658	Public	B	B	A	B	A	A	B	A	B	A	-	A	B	B	A	B	B	A	A	A	-	A	A	B	A	B	A	A	A	-	-	A	-	A	A	-	A	A	-	A	B	A	B	B	B	A	B	A
umc1667	Public	A	B	B	B	B	B	B	B	B	B	A	A	A	B	A	B	A	A	B	B	A	B	B	B	B	A	A	B	A	B	-	A	B	A	A	A	A	A	A	A	B	B	B	A	A	A	A	A
umc1677	Public	A	A	B	A	-	B	B	B	B	B	B	B	A	A	A	-	B	A	B	A	A	B	B	B	A	A	A	B	B	B	-	B	A	B	A	B	A	B	A	B	A	B	A	B	A	A	B	A
umc1685	Public	B	A	B	A	B	B	A	A	B	B	A	A	A	B	A	A	A	B	A	A	B	A	A	A	B	A	A	B	A	A	-	B	B	A	B	B	B	A	B	A	A	B	B	B	A	B	A	A
umc1688	Public	A	A	B	A	A	A	A	B	B	B	B	B	A	B	A	B	A	A	B	B	A	A	B	A	A	A	A	-	-	A	-	B	B	B	B	B	A	-	A	A	A	B	B	B	A	B	A	A
umc1694	Public	A	B	A	A	A	B	B	A	A	A	B	A	A	B	A	A	A	A	B	A	A	A	A	A	B	A	A	A	B	B	-	A	B	A	A	B	B	B	A	A	A	B	A	B	A	B	B	A
umc1700	Public	A	A	B	A	A	B	B	B	B	B	B	A	A	A	A	B	A	A	B	B	A	A	B	A	A	A	A	B	A	A	-	B	B	B	B	B	A	-	A	A	A	B	B	B	A	B	A	A
umc1703	Public	A	B	A	A	B	A	B	B	A	A	A	A	B	B	B	A	A	A	B	B	A	A	A	B	B	A	B	A	A	A	-	A	A	A	A	A	B	A	A	A	B	B	B	B	A	A	B	B
umc1709	Public	B	B	B	B	-	A	A	A	A	A	A	B	A	A	B	B	B	B	A	A	A	-	A	A	A	A	A	A	B	A	-	A	A	B	A	-	B	A	B	A	B	A	A	B	A	A	B	A
umc1735	Public	B	B	A	A	B	B	B	B	B	B	B	B	A	B	A	B	A	A	B	B	B	A	B	A	B	B	B	B	B	A	-	B	B	A	B	B	B	A	B	B	A	A	B	B	B	B	B	B
umc1743	Public	A	A	B	A	A	B	B	B	B	B	B	A	A	A	A	B	A	A	B	B	A	A	B	A	A	A	A	B	A	A	-	B	B	B	B	B	A	B	B	A	A	B	B	B	A	B	A	A
umc1747	Public	B	A	A	A	A	A	A	A	A	B	B	A	B	B	B	A	B	B	B	B	A	B	A	B	A	B	B	B	A	A	-	B	B	A	B	B	A	B	B	A	B	A	A	A	A	A	B	A
umc1748	Public	B	B	B	B	B	A	B	A	-	A	B	B	-	B	B	B	A	B	A	A	B	B	A	A	A	A	A	A	B	A	-	A	A	B	A	B	B	A	B	A	B	A	A	B	A	A	B	A
umc1756	Public	A	A	A	B	A	A	B	B	B	B	B	A	B	B	A	A	B	B	A	A	B	B	A	B	A	B	B	B	B	A	-	B	B	A	A	A	B	A	B	A	A	A	A	A	B	B	B	A
umc1760	Public	B	B	A	A	B	A	A	A	A	A	B	B	B	A	B	B	A	A	B	B	B	B	B	A	A	A	B	B	A	A	-	B	A	B	-	A	B	B	A	B	B	A	A	A	A	A	A	A
umc1762	Public	A	A	B	A	B	B	A	A	A	A	B	B	A	B	B	A	B	A	A	A	A	B	B	B	A	A	A	A	A	A	-	B	A	A	A	A	A	A	B	B	B	A	B	B	A	-	A	A
umc1767	Public	B	A	B	A	A	B	B	B	A	B	A	B	A	B	B	B	A	B	A	A	A	B	A	B	B	A	A	A	B	-	-	A	-	B	B	B	B	A	B	A	B	B	A	A	A	B	B	A
umc1780	Public	A	B	B	A	A	B	A	A	A	A	B	B	A	B	B	B	A	B	B	B	B	B	A	B	B	A	B	B	B	B	-	A	B	B	A	B	A	A	A	A	A	B	B	B	B	A	A	A
umc1787	Public	A	A	B	B	A	B	A	A	B	A	A	A	B	A	A	A	A	B	B	A	A	A	B	A	A	B	A	A	B	A	-	B	A	A	A	B	B	A	B	B	A	A	A	A	B	A	A	B
umc1789	Public	A	A	A	B	A	A	B	A	B	A	B	A	A	A	B	A	A	B	B	A	B	B	A	B	B	A	A	B	A	B	-	B	A	B	A	A	A	A	B	B	A	A	A	A	B	A	B	A
umc1791	Public	A	B	B	B	A	B	A	A	A	B	A	A	B	A	B	A	B	B	B	A	A	A	A	B	B	A	A	A	B	A	-	A	B	A	A	A	B	B	B	A	B	B	B	B	A	A	A	A
umc1796	Public	B	B	A	B	B	B	B	B	A	A	A	A	B	A	B	A	A	B	B	A	-	A	A	B	A	B	A	A	B	A	-	A	A	B	B	A	B	A	A	A	B	A	A	A	A	A	A	A
umc1807	Public	A	B	A	B	B	-	-	-	-	B	B	B	A	B	A	B	B	A	A	A	B	A	A	B	B	B	B	B	B	A	-	B	A	A	B	B	B	A	A	B	A	A	B	B	B	B	A	B
umc1809	Public	B	A	B	A	A	A	A	B	A	B	A	B	A	B	B	A	A	A	A	B	B	A	B	B	A	B	B	A	A	A	-	A	B	B	B	B	A	A	A	B	B	B	B	A	A	A	B	A
umc1813	Public	A	B	A	A	A	B	A	B	A	A	B	B	B	B	A	B	B	A	B	A	B	A	B	A	B	B	B	B	A	A	-	A	A	A	B	A	A	B	B	B	A	B	B	B	A	A	B	A
umc1824a	Public	A	A	A	A	A	A	A	B	A	B	B	A	B	B	A	A	B	B	A	B	B	A	A	A	A	B	A	B	B	A	-	A	B	A	A	A	B	A	B	B	B	B	A	A	B	A	A	A
umc1825	Public	B	B	-	A	A	A	A	B	A	A	A	-	A	-	-	-	-	-	-	-	A	B	B	A	A	A	B	A	B	B	-	A	A	B	B	B	B	B	B	A	A	B	A	A	B	B	B	B
umc1826	Public	B	B	A	B	A	B	B	A	A	A	A	A	B	B	B	B	B	B	A	A	B	A	A	B	A	B	A	B	B	A	-	B	A	B	A	A	B	A	B	B	A	B	A	B	A	B	A	B
umc1832	Public	B	A	A	B	A	B	B	B	A	A	A	B	B	A	B	A	A	A	A	A	A	A	A	B	A	B	A	A	B	B	-	B	A	B	B	B	B	A	A	B	B	B	B	A	B	A	A	B
umc1837	Public	A	B	A	A	B	A	B	A	B	B	B	B	A	A	A	A	A	B	A	A	A	A	A	A	B	A	B	A	B	B	-	B	B	A	B	A	B	A	A	A	B	A	B	A	B	A	B	B
umc1842	Public	A	A	B	B	A	A	A	B	B	B	A	B	A	A	A	B	A	B	A	A	A	B	A	B	B	A	A	B	A	A	-	A	A	B	B	A	A	B	A	A	A	B	B	A	A	B	B	A
umc1854	Public	A	A	B	B	A	-	B	A	B	-	A	B	A	A	A	A	A	B	A	-	A	A	A	A	A	A	A	B	A	A	-	A	A	B	-	B	A	A	A	A	B	B	B	A	A	B	A	B
umc1857	Public	B	B	A	B	B	B	B	B	A	A	A	A	B	A	B	B	A	B	B	B	A	A	B	B	A	B	A	A	B	A	-	A	A	B	A	A	B	A	A	A	B	A	A	A	A	A	A	A
umc1858	Public	B	A	A	A	B	B	B	B	B	B	B	B	B	B	B	A	A	A	B	B	B	A	B	A	A	B	B	B	B	A	-	B	B	B	A	B	A	A	B	A	A	B	B	B	B	B	B	B
umc1865	Public	A	B	A	A	B	A	B	A	B	B	B	B	A	A	A	A	A	B	A	A	A	A	A	A	B	-	B	A	B	A	-	B	B	A	B	A	B	A	A	A	B	A	B	A	A	A	B	B
umc1867	Public	B	A	B	A	A	B	B	A	A	A	A	B	B	B	A	A	B	A	A	B	B	A	A	A	A	B	B	A	A	A	-	B	B	B	B	A	A	A	B	A	B	A	A	A	A	A	A	B
umc1870	Public	B	A	A	B	B	B	B	A	B	A	B	A	B	B	B	A	B	A	B	B	A	B	A	B	A	B	B	B	A	A	-	B	B	A	B	B	A	A	B	A	B	A	B	B	A	B	A	A
umc1880	Public	A	B	A	B	B	A	B	A	B	A	A	A	A	B	A	B	A	B	A	B	A	B	B	A	B	A	B	B	B	A	-	-	A	B	B	-	A	-	A	-	-	A	A	A	B	A	A	B
umc1888	Public	A	B	B	A	B	B	B	A	B	A	B	B	A	A	A	B	A	B	A	A	A	A	A	A	B	A	B	A	B	A	-	B	B	A	B	A	B	B	A	B	B	-	B	A	A	A	B	B
umc1892	Public	A	B	A	A	A	B	A	A	B	A	B	B	B	A	B	B	B	B	B	B	B	B	A	B	B	B	B	A	A	B	-	A	A	B	A	B	B	A	A	B	B	B	A	B	B	A	A	A
umc19	Public	A	B	-	B	A	B	B	-	-	B	A	A	B	B	B	A	-	A	B	B	A	B	B	B	B	B	A	A	A	A	-	B	B	A	A	B	-	A	B	B	B	B	A	A	A	-	-	B
umc1900	Public	B	B	A	B	A	B	A	B	B	B	B	B	B	A	B	A	B	A	B	A	B	B	A	B	A	A	A	A	A	A	-	B	A	B	B	A	B	B	B	B	A	A	B	A	A	A	A	-
umc1904	Public	A	B	A	B	B	B	B	B	B	B	B	B	A	B	A	B	B	A	A	A	B	A	A	B	B	B	B	B	B	A	-	B	A	A	B	B	B	A	A	B	A	A	B	B	B	B	A	B
umc1907	Public	B	B	A	B	A	B	A	B	B	B	B	A	B	A	B	A	A	A	B	B	A	B	B	B	A	A	-	B	B	A	-	B	A	B	B	A	B	B	B	A	B	B	A	A	A	B	A	A
umc1908	Public	B	B	A	B	A	B	A	B	B	B	B	B	A	-	B	A	A	-	B	A	B	B	A	B	A	A	A	B	B	A	-	B	A	B	B	B	B	B	B	B	A	A	B	A	A	A	A	A
umc191(gpc1)	Public	B	B	B	B	A	B	A	A	A	-	A	B	B	A	B	A	B	B	B	A	A	-	A	B	A	A	A	A	B	A	-	A	A	A	A	A	A	-	A	B	B	B	B	B	A	A	A	-
umc1910	Public	B	B	A	B	B	B	B	B	B	B	B	B	A	B	B	B	B	B	A	A	B	A	A	B	A	B	B	B	B	A	-	B	A	A	B	B	B	A	A	B	A	A	B	B	B	B	B	B
umc1912	Public	A	A	A	A	B	A	A	A	A	A	B	B	A	B	B	A	B	A	A	A	A	B	B	B	A	A	A	A	A	A	-	B	A	A	A	A	A	A	B	B	B	A	B	B	B	A	A	A
umc1915	Public	B	B	B	A	A	A	A	-	A	B	-	A	B	B	B	B	B	B	A	A	B	A	A	A	A	B	B	B	B	B	-	B	A	B	-	A	A	B	A	B	B	B	A	B	B	A	B	B
umc1917	Public	A	A	A	B	B	A	B	A	B	A	A	A	A	B	A	B	A	B	A	A	B	B	B	B	B	A	B	B	-	A	-	B	A	B	-	A	B	A	A	A	B	A	A	A	A	A	A	A
umc1922	Public	B	B	A	B	A	A	A	A	B	A	B	A	B	A	B	A	A	A	A	B	A	A	A	B	A	B	A	A	B	B	-	A	B	B	A	A	A	A	A	A	A	A	B	A	B	A	B	B
umc1928	Public	A	A	A	B	A	B	A	A	B	A	A	A	A	A	A	A	A	A	A	A	A	B	A	B	B	B	A	B	B	A	-	B	B	A	B	B	A	B	A	B	B	B	B	A	B	B	A	A
umc1930	Public	A	A	-	-	A	B	B	B	-	-	B	B	A	A	A	A	-	A	B	A	A	B	B	B	A	A	A	B	B	B	-	B	-	B	A	B	A	B	A	B	A	A	A	B	A	A	B	A
umc1932	Public	A	A	B	A	A	A	A	A	B	A	A	A	A	A	A	B	A	-	B	A	A	A	A	A	A	B	A	A	B	A	-	A	A	A	A	B	B	B	A	A	A	A	A	A	B	A	A	B
umc1933	Public	B	A	B	A	B	B	B	A	B	B	B	B	B	A	A	A	B	A	B	A	B	B	B	A	B	A	A	A	A	B	-	A	B	B	B	A	A	B	B	B	A	B	A	B	A	B	A	A
umc1936	Public	A	B	A	B	B	A	B	A	B	A	B	B	B	A	A	B	A	B	A	A	A	A	B	A	A	A	A	A	B	A	-	B	B	A	B	B	B	A	B	A	B	A	B	A	A	A	B	A
umc1940	Public	A	A	-	A	A	A	B	A	B	-	A	B	A	A	A	A	A	B	A	A	A	A	A	A	A	A	A	B	B	A	-	A	A	A	B	A	A	B	A	A	A	A	B	A	B	A	A	-
umc1947	Public	A	B	A	B	A	A	A	A	B	-	B	B	B	B	B	A	A	B	A	A	B	A	B	A	B	B	A	B	B	-	-	A	B	A	B	A	A	A	B	A	B	A	B	A	B	B	A	A
umc1948	Public	B	A	B	A	B	B	A	B	B	B	A	A	A	B	A	A	B	B	A	A	B	A	A	A	B	B	A	B	B	B	-	B	B	A	B	B	A	B	B	A	A	B	B	B	A	B	A	A
umc1959	Public	B	A	-	B	B	B	A	B	A	-	-	B	B	B	B	A	B	B	B	B	B	A	B	B	B	B	B	B	B	A	-	B	A	B	-	B	A	A	B	B	-	-	B	A	A	B	B	B
umc1963	Public	B	A	B	B	A	B	A	A	A	B	B	A	B	A	B	B	A	B	B	A	A	B	A	B	B	A	A	A	-	B	-	A	A	-	A	A	A	A	B	B	B	B	B	B	B	-	A	B
umc1964	Public	A	B	B	B	A	B	A	A	A	B	-	B	B	A	B	A	A	B	B	A	A	A	A	B	A	A	A	A	B	B	-	A	B	B	-	-	-	A	B	A	B	-	-	B	A	B	B	A
umc1966	Public	A	B	-	A	B	A	A	A	A	-	A	A	B	B	B	A	A	B	B	B	A	A	B	A	A	B	B	B	B	A	-	B	A	A	A	B	A	B	-	B	B	-	A	B	A	A	B	A
umc1973	Public	B	B	A	B	B	A	B	B	B	A	B	B	A	B	A	A	A	A	B	A	A	A	A	B	B	A	B	B	B	-	-	B	B	A	B	A	B	B	B	A	-	A	A	B	-	B	A	A
umc1978	Public	A	A	B	A	B	A	B	A	B	A	A	A	A	A	A	B	A	A	B	A	A	A	A	A	B	B	A	A	A	B	-	A	A	A	A	A	B	B	A	B	A	A	A	A	A	B	A	B
umc1980	Public	A	A	A	B	A	-	-	B	B	B	B	A	B	B	A	A	B	B	B	B	B	A	A	A	A	B	A	A	B	B	-	A	B	B	A	A	B	A	B	B	B	B	B	A	B	B	A	A
umc1982	Public	B	B	A	B	B	B	A	A	A	B	B	A	A	B	B	B	B	B	B	B	B	A	B	A	A	A	B	B	B	B	-	B	B	B	B	A	B	B	B	A	A	A	A	B	A	B	B	B
umc1987	Public	A	B	B	A	B	A	B	A	A	B	A	A	A	A	A	A	A	B	A	A	A	A	A	A	B	B	A	A	-	B	-	A	A	-	B	A	B	A	A	B	B	B	B	A	-	A	A	B
umc2000	Public	B	B	A	B	B	B	B	A	B	A	B	B	B	A	B	B	B	A	B	B	B	B	B	B	A	A	A	B	B	-	-	B	A	-	B	A	A	B	-	B	-	A	-	A	A	A	B	B
umc2002	Public	B	B	A	B	A	B	-	B	B	B	B	A	B	A	B	A	A	A	B	B	A	B	A	B	A	A	B	B	B	B	-	B	A	B	B	A	B	B	-	A	-	B	B	A	B	B	A	A
umc2018	Public	B	B	A	B	A	A	-	A	B	A	A	A	B	-	B	B	A	B	A	A	B	A	A	B	A	B	B	A	B	B	-	A	-	-	B	B	B	B	B	A	B	B	-	A	B	-	A	B
umc2030	Public	B	A	A	A	B	A	B	A	B	B	B	A	A	A	A	A	A	A	A	B	B	A	A	B	B	B	A	A	B	B	-	A	B	B	A	A	A	A	A	B	A	A	B	A	B	A	B	B
umc2039	Public	B	A	B	B	A	B	A	B	A	B	A	A	B	A	A	A	A	A	B	A	A	B	A	A	B	A	A	A	B	-	-	A	A	A	A	B	A	A	B	B	B	B	B	B	A	A	A	B
umc2049	Public	A	B	A	A	A	B	B	A	B	A	B	B	B	-	-	A	B	B	B	B	B	B	A	B	B	B	B	A	A	-	-	A	A	B	A	-	-	B	B	B	B	B	-	B	B	-	A	A
umc2061	Public	B	B	B	B	A	B	A	A	A	B	A	A	B	-	-	A	B	B	B	A	A	B	A	B	A	A	A	A	A	-	-	A	A	-	A	-	-	A	-	B	-	-	B	B	-	-	B	B
umc2067	Public	A	A	A	B	B	B	A	B	B	A	B	B	B	-	-	B	B	A	B	B	B	A	B	B	A	A	A	B	B	-	-	B	A	-	A	-	-	A	A	A	A	A	-	B	A	A	-	A
umc2075	Public	B	B	A	A	B	B	B	-	B	-	B	B	A	B	B	B	B	B	A	A	B	-	B	A	B	B	B	B	B	A	-	B	A	A	B	B	B	A	A	B	A	A	A	B	B	B	B	B
umc2082	Public	B	B	B	A	B	-	A	-	A	-	B	A	B	B	A	B	B	A	B	A	B	-	B	A	B	A	B	-	B	A	-	A	A	A	B	-	-	B	B	B	B	B	-	-	A	A	-	B
umc2112	Public	A	B	A	B	B	-	A	-	A	-	A	-	-	B	A	A	A	A	B	B	A	-	A	B	A	A	A	B	A	A	-	A	A	B	B	A	-	A	A	A	B	A	A	B	A	A	A	A
umc2114	Public	A	A	A	B	A	-	-	-	B	-	-	A	A	A	A	A	B	A	B	A	B	-	A	B	A	A	A	-	A	A	-	B	A	B	A	A	A	A	-	A	A	A	A	A	A	A	A	A
umc2124	Public	A	B	A	A	B	-	B	-	B	-	A	A	A	B	A	B	A	B	A	A	A	-	B	B	B	A	-	B	A	A	-	B	A	B	B	-	A	A	A	-	B	-	A	A	-	A	A	-
umc2126	Public	B	B	B	B	B	-	B	-	A	-	B	B	A	B	B	B	B	A	B	A	B	-	A	A	A	A	A	A	A	B	-	A	A	B	B	B	B	A	B	A	B	A	A	A	B	A	A	A
umc2131	Public	B	B	B	A	A	-	-	-	B	-	B	B	B	B	B	A	A	-	B	A	B	-	A	A	B	A	-	-	A	B	-	B	A	B	A	-	A	A	B	A	A	A	A	A	B	A	B	-
umc2135	Public	A	A	B	B	A	B	A	-	B	-	-	B	A	A	A	B	-	B	A	A	A	-	A	B	B	A	B	B	A	A	-	A	A	B	B	B	A	B	A	A	A	B	B	B	B	B	B	B
umc2141	Public	B	B	A	B	B	-	B	-	A	-	B	B	-	B	B	B	B	B	A	A	B	-	A	B	-	B	A	-	B	A	-	B	A	B	B	B	B	A	B	B	B	B	B	B	A	B	-	B
umc2142	Public	A	A	B	B	A	-	A	-	B	-	A	A	B	A	A	B	A	B	B	A	A	-	B	A	A	B	-	A	B	A	-	B	A	A	A	-	B	B	B	B	A	A	A	A	B	-	A	-
umc2151	Public	B	B	B	B	B	-	B	-	A	-	A	B	B	-	B	B	B	B	A	A	A	-	A	A	A	A	B	-	B	A	-	B	A	B	A	B	B	A	B	-	B	B	B	B	A	A	B	B
umc2154	Public	B	B	A	A	B	-	B	-	B	-	B	B	-	-	B	A	A	A	B	B	B	-	B	A	A	B	B	B	B	A	-	B	B	B	A	-	A	A	B	A	A	-	B	B	B	B	B	B
umc2162	Public	A	A	B	A	B	-	A	-	A	-	B	B	A	B	B	A	B	A	A	A	A	-	B	B	A	A	B	A	A	A	-	B	A	A	A	A	A	A	B	B	B	A	A	B	A	B	A	-
umc2174	Public	B	B	B	A	A	A	A	A	B	A	B	-	B	B	B	B	B	B	A	A	B	-	A	A	B	B	B	B	B	B	-	B	A	B	B	B	A	B	-	B	B	B	B	B	B	A	B	B
umc2176	Public	B	-	B	B	A	-	A	-	A	-	B	B	B	B	A	A	A	A	B	A	A	-	A	A	B	A	B	A	B	A	-	A	A	A	A	A	A	A	B	B	-	B	B	B	-	A	A	B
umc2177	Public	B	A	A	B	B	-	A	-	B	-	A	A	-	A	B	A	A	B	B	A	A	-	A	B	A	A	A	-	B	B	-	A	B	B	A	A	B	A	B	B	A	A	A	A	A	A	A	A
umc2181	Public	A	B	A	B	A	-	A	-	B	-	A	A	A	A	-	B	B	A	A	A	-	-	A	B	B	B	B	B	B	A	-	B	B	A	B	B	A	B	B	B	-	B	B	B	B	B	B	-
umc2188	Public	A	A	B	-	A	-	A	A	B	-	A	B	A	A	A	B	-	B	A	A	A	-	A	A	B	A	-	-	A	A	-	A	A	B	B	-	A	B	A	A	A	B	B	-	A	B	B	-
umc2224	Public	B	A	B	A	B	A	A	-	A	B	A	A	A	B	A	A	A	B	A	A	B	-	B	B	-	A	A	-	A	B	-	B	B	A	B	B	B	A	B	A	A	-	B	B	A	B	-	A
umc2227	Public	A	-	-	-	B	A	-	A	B	A	-	B	A	B	-	-	A	-	-	-	B	-	B	B	B	A	B	B	A	-	-	B	A	B	B	B	B	A	A	A	B	B	A	B	A	A	-	-
umc2229	Public	A	A	A	B	B	A	A	A	A	A	A	A	B	B	A	B	A	A	B	B	A	-	A	B	A	A	-	B	A	A	-	B	A	B	B	-	B	A	A	A	B	-	-	B	A	A	A	-
umc2230	Public	A	B	A	A	B	A	A	B	A	A	A	A	B	B	-	A	A	A	B	B	A	A	A	B	-	A	-	-	A	A	-	A	A	A	A	A	-	A	A	A	B	B	B	B	A	A	-	B
umc2236	Public	B	B	B	B	B	A	B	A	B	A	A	B	A	A	A	A	B	B	A	A	A	-	A	A	-	A	B	-	B	A	-	B	A	A	A	-	B	A	B	A	B	-	A	-	A	A	-	-
umc2237	Public	B	B	B	B	B	A	B	A	B	A	B	B	A	B	A	A	A	B	A	B	A	-	A	A	A	B	B	-	B	A	-	A	A	A	B	B	B	B	B	A	B	A	A	B	A	B	B	-
umc2240	Public	A	B	A	B	A	B	A	A	B	A	A	A	A	A	A	A	B	B	A	A	A	-	A	B	B	B	B	B	B	A	-	B	A	A	B	B	B	B	A	B	B	B	B	B	A	B	A	A
umc2241	Public	A	B	A	B	B	A	A	A	B	B	B	B	-	B	A	A	B	B	B	B	B	-	A	B	A	B	A	-	A	A	-	A	A	A	B	-	A	B	B	B	A	A	-	B	B	B	-	A
umc2243	Public	A	A	B	A	A	A	A	B	A	B	B	B	B	B	A	B	B	B	A	B	B	A	A	B	A	A	A	B	A	A	-	A	B	A	B	A	A	B	B	B	B	A	A	B	B	A	A	B
umc2244	Public	A	A	A	A	A	A	A	B	A	B	-	A	A	A	A	B	A	B	A	B	B	-	A	B	A	A	A	A	A	A	-	A	B	A	A	A	A	B	A	B	B	A	A	-	B	A	A	A
umc2247	Public	A	A	B	A	A	B	A	B	A	B	B	A	B	B	A	B	A	A	B	B	A	-	A	A	A	B	-	A	A	B	-	A	B	A	A	-	A	B	A	B	A	A	A	-	A	A	A	A
umc2254	Public	B	B	-	-	A	A	B	A	B	A	B	A	-	B	A	B	B	A	A	A	A	-	A	B	A	B	-	A	B	-	-	A	B	A	A	-	A	A	-	A	B	A	A	-	B	A	-	-
umc2256	Public	A	B	B	A	A	B	A	A	B	A	B	B	B	A	B	B	B	B	B	B	B	-	A	B	B	B	-	-	B	B	-	A	A	B	B	B	B	A	A	B	A	-	B	B	B	A	-	-
umc2258	Public	B	A	A	-	-	-	B	A	A	-	B	B	B	A	-	-	-	A	-	B	B	-	B	B	B	B	-	-	A	A	-	A	A	B	A	-	B	A	B	A	A	-	B	-	B	B	B	B
umc2262	Public	B	B	A	B	A	B	A	B	B	B	B	B	A	-	B	A	B	-	B	A	B	-	A	B	A	A	A	-	B	A	-	B	A	B	B	B	B	B	B	B	A	A	-	-	A	A	A	A
umc2265	Public	B	B	A	B	-	A	A	B	B	B	B	A	A	-	A	A	-	A	B	B	-	-	A	B	-	A	A	A	A	B	-	B	B	A	B	A	-	B	B	A	A	A	A	A	A	A	A	A
umc2266	Public	B	-	-	B	A	A	B	B	A	B	B	B	B	B	-	A	-	A	B	B	B	-	A	A	-	-	B	B	A	B	-	B	A	B	A	A	A	B	B	A	A	A	A	-	A	B	A	-
umc2268	Public	A	A	-	B	A	A	A	B	B	B	B	B	-	B	A	A	-	A	B	A	B	-	B	A	-	A	B	-	A	A	-	A	A	A	A	A	A	B	B	A	A	-	-	-	A	B	A	A
umc2269	Public	A	A	A	B	B	A	B	B	B	B	A	B	A	-	B	A	A	B	B	A	A	-	B	A	-	A	B	-	A	B	-	A	A	A	B	-	A	B	A	A	A	-	B	-	A	B	B	-
umc2271	Public	A	A	B	B	A	A	A	B	A	B	A	B	A	-	B	A	A	B	B	A	A	-	A	B	B	B	A	A	A	B	-	A	A	A	B	B	A	B	A	A	B	B	B	-	A	B	B	-
umc2275	Public	B	B	B	A	A	A	A	B	A	A	B	A	B	B	B	B	B	B	A	A	B	-	A	A	A	B	B	B	B	A	-	B	A	B	B	-	A	B	A	B	B	B	-	A	B	A	-	B
umc2281	Public	B	B	B	B	B	B	A	A	A	B	B	B	B	B	A	A	A	A	B	A	A	-	A	A	B	A	B	-	B	A	-	A	A	A	A	A	B	A	B	B	B	B	B	B	A	A	A	-
umc2283	Public	A	B	B	B	A	B	A	A	A	B	A	A	B	-	B	-	B	B	B	A	A	-	A	B	B	A	-	-	B	A	-	A	B	A	A	A	B	B	B	A	B	B	B	B	A	A	A	A
umc2290	Public	B	A	B	B	B	B	B	A	B	B	A	-	B	A	A	A	A	A	B	A	A	A	A	A	B	A	A	-	A	B	-	A	A	B	B	A	A	B	B	A	B	A	A	B	A	-	A	A
umc2292	Public	A	A	B	A	-	A	-	B	A	A	B	A	B	A	-	-	-	A	B	A	B	-	B	-	B	A	A	-	B	B	-	B	A	B	B	B	B	A	A	B	A	-	-	-	-	B	B	B
umc2293	Public	B	A	-	B	B	A	B	A	B	A	A	A	A	B	B	A	B	A	A	B	A	A	B	B	B	B	-	B	B	A	-	B	B	A	B	B	B	B	A	A	B	-	A	-	A	A	A	A
umc2297	Public	B	A	B	B	B	B	B	A	B	B	B	A	B	B	B	A	B	A	B	B	A	-	A	B	A	B	-	-	A	A	-	B	B	A	B	B	A	A	B	A	B	A	A	B	A	B	B	-
umc2299	Public	B	A	A	B	B	A	A	A	A	-	B	A	B	B	A	A	B	A	B	B	A	-	A	B	A	B	B	B	A	A	-	B	B	A	B	B	A	B	B	A	B	-	-	B	A	A	A	A
umc2301	Public	B	A	A	A	B	A	A	A	A	-	B	A	B	B	A	A	B	B	B	B	A	-	A	B	-	B	B	B	A	A	-	B	B	A	B	B	A	B	B	A	B	A	A	B	A	A	-	-
umc2303	Public	A	A	A	A	B	B	B	A	A	-	A	A	B	B	B	A	-	A	A	B	A	A	B	B	A	A	A	B	A	A	-	B	B	B	A	B	A	B	B	B	B	A	A	B	-	B	B	A
umc2306	Public	A	B	B	A	A	B	B	A	A	A	B	A	B	A	B	A	A	A	B	A	A	-	B	B	A	A	B	-	A	A	-	A	B	B	B	B	A	B	B	B	A	-	B	B	A	A	A	A
umc2310	Public	A	A	B	B	B	B	B	A	A	B	B	B	B	A	B	A	A	B	A	A	A	-	B	B	A	A	-	-	B	B	-	B	A	B	B	B	B	A	B	A	A	-	-	A	B	B	-	-
umc2312	Public	B	-	A	B	-	B	-	B	A	A	-	-	B	-	-	-	A	-	-	-	B	-	A	B	-	-	-	A	B	B	-	B	A	B	B	B	B	A	A	A	B	-	-	-	B	-	-	B
umc2314	Public	B	A	A	B	A	B	B	B	A	A	A	B	B	A	B	A	A	A	A	A	A	-	A	B	A	B	-	A	B	B	-	B	A	B	B	B	B	A	A	B	B	A	A	A	B	A	A	-
umc2315	Public	B	A	A	B	A	B	B	B	A	A	A	B	B	A	B	A	A	A	A	A	A	-	A	B	A	B	A	A	B	B	-	B	A	B	B	B	B	A	A	B	B	A	A	A	B	A	A	A
umc2317	Public	B	B	-	-	A	B	B	B	A	A	A	A	B	B	B	A	B	B	B	A	B	-	A	B	-	B	-	-	B	A	-	B	A	B	B	-	-	A	B	A	A	-	-	-	A	-	-	-
umc2322	Public	A	A	B	A	B	-	A	-	A	-	B	B	-	A	B	A	B	A	A	A	A	-	B	B	A	A	A	A	A	A	-	B	A	A	A	A	A	A	B	B	-	A	A	B	A	A	A	A
umc2324	Public	A	A	B	A	-	-	-	B	B	B	-	-	A	A	A	B	-	-	B	B	-	-	B	A	B	B	-	-	B	B	-	B	A	A	A	-	-	B	-	A	B	B	B	B	B	B	-	A
umc2329	Public	A	B	A	A	B	A	B	A	B	B	B	B	A	-	A	A	-	B	A	A	-	-	A	A	B	B	B	B	B	A	-	B	B	A	B	B	B	A	A	A	B	B	B	B	B	A	B	B
umc2331	Public	A	B	A	A	B	A	B	A	B	A	B	B	A	A	A	B	A	-	A	A	A	-	B	A	A	A	A	A	B	A	-	A	B	A	B	B	B	A	B	A	B	-	-	-	A	A	B	-
umc2332	Public	B	A	B	A	B	B	-	B	B	A	A	B	A	B	A	B	A	B	A	A	-	B	B	A	B	A	A	A	B	B	-	A	A	A	B	-	-	A	B	A	A	A	A	A	A	A	A	A
umc2336	Public	A	A	B	A	B	A	B	B	A	B	B	A	A	A	B	B	A	A	A	B	A	-	A	B	A	B	-	A	B	A	-	A	A	B	B	-	A	A	A	A	B	B	-	-	A	A	A	A
umc2339	Public	A	A	B	A	A	A	A	B	B	B	B	B	A	B	A	B	A	A	B	B	A	-	B	A	A	A	-	-	B	A	-	B	B	B	B	B	A	B	A	A	A	A	-	B	A	B	-	A
umc2342	Public	B	A	B	B	A	-	B	B	B	B	-	-	B	B	-	B	-	B	B	B	-	-	B	B	-	B	B	B	B	A	-	B	B	B	B	B	-	A	B	A	A	A	-	B	A	B	B	B
umc2348	Public	B	B	A	B	B	A	B	A	-	B	B	B	B	B	-	A	B	A	-	A	B	-	B	B	-	A	-	-	A	A	-	B	A	B	A	A	A	A	A	B	A	-	-	-	A	A	-	-
umc2349	Public	A	A	B	A	A	B	A	B	B	A	B	B	B	B	A	A	B	A	B	A	B	-	B	B	B	A	-	-	A	A	-	B	A	B	A	A	A	A	A	A	A	B	B	B	A	A	B	-
umc2350	Public	A	A	B	A	A	B	B	B	A	B	B	B	-	A	A	A	B	A	B	A	A	-	B	B	-	A	A	A	A	A	-	B	A	B	A	A	A	A	A	B	A	A	A	A	A	A	-	A
umc2352	Public	B	B	A	B	B	A	B	A	B	A	B	B	A	B	B	B	A	A	A	B	A	-	A	B	A	B	B	B	B	B	-	A	A	A	A	B	A	B	B	-	A	A	-	-	B	B	A	-
umc2355	Public	B	B	A	A	B	B	B	B	B	B	B	B	A	B	B	B	B	B	A	A	B	-	A	A	A	B	B	B	B	A	-	B	A	A	B	B	B	A	A	B	A	A	-	B	B	B	B	B
umc2356	Public	B	B	B	B	B	B	B	B	B	B	A	A	A	A	B	B	A	B	B	A	B	A	B	B	B	B	B	-	A	B	-	A	B	-	A	A	A	A	B	A	B	B	B	-	A	B	-	-
umc245	Public	B	A	A	-	B	B	A	B	B	A	B	B	B	B	B	B	A	A	A	B	B	B	B	B	B	A	B	A	A	A	-	B	A	B	A	A	B	A	A	A	A	A	B	A	-	A	A	A
umc257	Public	A	B	A	B	B	B	B	A	B	A	A	B	A	A	A	A	B	A	B	B	B	B	A	B	A	B	B	B	A	A	-	A	A	A	A	A	A	B	A	B	B	-	-	B	B	B	B	B
umc258	Public	A	A	B	B	A	B	A	A	A	B	A	A	B	A	B	A	B	A	A	A	A	A	A	A	A	A	-	A	B	A	-	B	B	A	A	A	B	A	B	B	A	A	A	A	B	A	A	-
umc31a	Public	B	B	-	A	B	B	B	-	-	B	B	A	B	B	A	B	-	A	B	A	B	A	A	A	B	A	B	A	B	A	-	A	A	A	B	B	-	B	B	A	B	B	A	-	B	B	-	B
umc36a	Public	A	A	-	A	B	B	A	-	-	A	A	A	B	A	A	B	-	A	B	A	A	A	B	B	B	B	A	B	-	A	-	A	B	A	B	B	-	B	B	A	B	B	B	-	A	-	-	A
umc36b	Public	B	B	-	B	A	B	A	-	-	-	B	A	B	A	B	B	-	-	A	A	B	B	-	B	-	A	-	-	B	A	-	A	B	B	-	A	-	A	B	A	B	A	B	-	A	A	-	A
umc37a	Public	B	A	A	B	B	A	B	A	A	-	A	A	A	A	A	B	B	A	A	A	A	B	A	B	B	B	B	B	B	A	-	B	A	A	B	B	B	A	B	A	B	B	B	B	B	B	A	A
umc38c	Public	B	A	B	B	A	A	B	B	A	B	B	B	A	B	A	B	-	B	B	B	A	A	B	A	B	A	B	B	B	A	-	B	B	B	B	B	A	A	A	A	A	B	B	B	A	B	B	B
umc3b	Public	A	A	-	A	A	B	B	-	A	B	A	B	A	B	B	B	-	B	B	A	A	B	A	B	B	B	A	A	A	B	-	A	A	A	B	B	-	A	-	A	B	B	A	A	A	B	-	A
umc43	Public	B	A	-	B	B	B	B	-	B	-	B	A	B	B	B	A	-	A	B	B	A	B	A	B	-	A	A	B	B	A	-	B	B	A	B	B	-	A	B	B	B	A	B	B	A	B	-	A
umc44a	Public	A	B	B	B	A	B	B	B	B	B	-	-	B	A	B	A	A	B	B	B	A	A	-	B	A	A	A	B	-	-	-	B	A	B	B	B	B	A	A	B	A	A	A	B	B	A	A	B
umc44b	Public	A	A	-	B	-	A	A	-	A	B	B	A	B	A	B	B	-	B	B	A	A	B	A	B	A	B	B	B	B	B	-	B	B	B	A	A	-	A	B	A	A	B	B	A	A	A	-	A
umc51a	Public	A	B	-	A	A	B	B	-	A	A	B	A	B	A	B	A	-	A	B	B	A	B	B	B	A	A	A	A	A	A	-	A	B	B	B	B	-	B	B	B	A	B	B	B	B	A	-	A
umc56	Public	A	B	A	A	B	A	B	A	B	B	A	A	A	A	A	A	A	B	A	A	A	A	A	A	B	A	B	A	B	A	-	B	B	A	B	A	B	A	A	A	B	A	B	A	A	-	B	B
umc59e	Public	B	B	-	B	B	B	B	A	B	A	B	B	B	A	B	B	B	A	B	B	B	B	B	B	A	B	B	B	B	A	-	B	A	B	A	A	A	B	B	B	A	B	B	A	A	B	B	B
umc6a	Public	A	A	A	B	A	A	A	B	A	B	B	A	B	B	A	A	B	B	B	A	A	A	A	B	A	B	B	B	B	B	-	B	B	B	A	A	B	A	B	A	A	A	-	A	B	B	B	A
umc81	Public	A	A	-	A	A	A	A	-	B	B	B	B	A	B	A	B	-	A	B	B	A	A	A	A	A	B	A	B	-	A	-	B	B	B	B	B	-	-	A	A	A	A	A	B	A	B	-	A
umc83a	Public	B	A	A	B	B	A	A	A	B	-	A	A	A	A	A	A	B	A	A	A	A	B	A	B	B	B	B	B	B	A	-	B	A	A	B	B	A	B	-	B	B	B	B	B	B	B	B	A
umc86a	Public	A	A	-	B	A	A	A	-	B	B	B	B	B	B	A	B	-	B	B	B	B	A	B	B	A	B	A	B	A	A	-	A	A	A	B	-	-	B	B	A	A	A	A	B	B	B	-	A
umc87a	Public	B	B	-	A	B	B	B	-	-	B	B	A	B	B	A	B	-	A	B	A	B	A	A	A	B	A	B	A	B	A	-	A	A	A	B	B	-	-	-	A	B	B	A	B	B	B	-	B
umc94a	Public	A	A	-	A	B	B	B	-	B	B	A	A	A	A	A	A	-	B	B	B	B	A	A	A	B	B	A	B	B	B	-	B	B	A	B	B	-	A	B	A	B	A	B	A	A	B	-	A
zp1	Public	B	A	B	B	A	B	A	-	A	B	B	A	B	A	B	B	A	B	-	A	A	B	A	B	B	A	A	A	B	A	-	A	A	A	A	-	-	A	B	B	B	B	B	B	A	A	A	B
[truncated: 254 more columns]
