# Supplementary material for: Analysis of Heterosis and Quantitative Trait Loci for Kernel Shape Related Traits Using Triple Testcross Population in Maize
Source: PLoS One. 2015 Apr 28;10(4):e0124779. doi: 10.1371/journal.pone.0124779 (PMC4412835; doi:10.1371/journal.pone.0124779)
Supplement: S3 Table — (XLSX) [file pone.0124779.s003.xlsx]

## Sheet: S3_Table
S3_Table. The homozygous proportion of intermated B73 × Mo17 (IBM) individuals and heterozygosity of TC(B) and TC(M) populations.
IBM genotypes	Homozygous proportion (%)			Heterozygosity (%)
	From B73	From Mo17		TC(B)	TC(M)
Mo010	44.6779	55.3221		55.3221	44.6779
Mo014	46.6267	53.3733		53.3733	46.6267
Mo016	49.6914	50.3086		50.3086	49.6914
Mo017	45.7507	54.2493		54.2493	45.7507
Mo018	51.8685	48.1315		48.1315	51.8685
Mo021	54.2088	45.7912		45.7912	54.2088
Mo022	53.0899	46.9101		46.9101	53.0899
Mo023	41.2429	58.7571		58.7571	41.2429
Mo029	50.7123	49.2877		49.2877	50.7123
Mo030	51.2126	48.7874		48.7874	51.2126
Mo032	39.3393	60.6607		60.6607	39.3393
Mo035	40.625	59.375		59.375	40.625
Mo041	47.1609	52.8391		52.8391	47.1609
Mo045	47.972	52.028		52.028	47.972
Mo046	46.4534	53.5466		53.5466	46.4534
Mo051	45.1471	54.8529		54.8529	45.1471
Mo054	51.983	48.017		48.017	51.983
Mo060	45.6656	54.3344		54.3344	45.6656
Mo061	46.875	53.125		53.125	46.875
Mo062	53.125	46.875		46.875	53.125
Mo067	36.8785	63.1215		63.1215	36.8785
Mo068	35.6913	64.3087		64.3087	35.6913
Mo081	55.0413	44.9587		44.9587	55.0413
Mo086	48.2602	51.7398		51.7398	48.2602
Mo090	53.6923	46.3077		46.3077	53.6923
Mo096	42.406	57.594		57.594	42.406
Mo099	36.1446	63.8554		63.8554	36.1446
Mo113	58.6	41.4		41.4	58.6
Mo121	58.1081	41.8919		41.8919	58.1081
Mo134	57.1795	42.8205		42.8205	57.1795
Mo142	50.2165	49.7835		49.7835	50.2165
Mo167	51.4729	48.5271		48.5271	51.4729
Mo171	53.2656	46.7344		46.7344	53.2656
Mo176	57.1667	42.8333		42.8333	57.1667
Mo182	53.0882	46.9118		46.9118	53.0882
Mo188	56.2865	43.7135		43.7135	56.2865
Mo206	58.6074	41.3926		41.3926	58.6074
Mo229	41.9019	58.0981		58.0981	41.9019
Mo241	54.6945	45.3055		45.3055	54.6945
Mo253	44.6701	55.3299		55.3299	44.6701
Mo256	55.9233	44.0767		44.0767	55.9233
Mo258	69.506	30.494		30.494	69.506
Mo261	46.4208	53.5792		53.5792	46.4208
Mo262	28.125	71.875		71.875	28.125
Mo264	45.6215	54.3785		54.3785	45.6215
Mo266	60.7092	39.2908		39.2908	60.7092
Mo267	51.0791	48.9209		48.9209	51.0791
Mo271	54.3807	45.6193		45.6193	54.3807
Mo274	48.3533	51.6467		51.6467	48.3533
Mo275	71.1485	28.8515		28.8515	71.1485
Mo282	56.1997	43.8003		43.8003	56.1997
Mo284	42.4194	57.5806		57.5806	42.4194
Mo292	46.6767	53.3233		53.3233	46.6767
Mo295	57.4841	42.5159		42.5159	57.4841
Mo297	51.6358	48.3642		48.3642	51.6358
Mo298	63.7016	36.2984		36.2984	63.7016
Mo304	45.8937	54.1063		54.1063	45.8937
Mo313	47.079	52.921		52.921	47.079
Mo315	56.9083	43.0917		43.0917	56.9083
Mo318	65.9051	34.0949		34.0949	65.9051
Mo321	55.9275	44.0725		44.0725	55.9275
Mo323	38.8811	61.1189		61.1189	38.8811
Mo325	46.8443	53.1557		53.1557	46.8443
Mo326	54.3662	45.6338		45.6338	54.3662
Mo328	50.1449	49.8551		49.8551	50.1449
Mo331	55.4098	44.5902		44.5902	55.4098
Mo337	46.4534	53.5466		53.5466	46.4534
Mo341	56.0241	43.9759		43.9759	56.0241
Mo344	51.585	48.415		48.415	51.585
Mo345	61.6058	38.3942		38.3942	61.6058
Mo346	48.9971	51.0029		51.0029	48.9971
Mo352	65.8892	34.1108		34.1108	65.8892
Mo353	45.1987	54.8013		54.8013	45.1987
Mo354	51.5537	48.4463		48.4463	51.5537
Mo355	52.0057	47.9943		47.9943	52.0057
Mo362	64.0288	35.9712		35.9712	64.0288
Mo365	56.4516	43.5484		43.5484	56.4516
Mo367	45.8457	54.1543		54.1543	45.8457
Mo368	49.4286	50.5714		50.5714	49.4286
Mo369	43.5407	56.4593		56.4593	43.5407
Mo374	52.3349	47.6651		47.6651	52.3349
Mo378	45.4031	54.5969		54.5969	45.4031
